# Supplementary material for: Precision RNAi in Tomato Using Synthetic Trans‐Acting Small Interfering RNAs Derived From Minimal Precursors
Source: Plant Biotechnol J. 2025 Oct 14;24(3):1269–84. doi: 10.1111/pbi.70410 (PMC12946458; doi:10.1111/pbi.70410)
Supplement: Supplementary file 2 — Data S2: P‐SAMS designs of art‐sRNA sequences. [file PBI-24-1269-s003.xlsx]

## Sheet: SlCCD8
amiRNA name	Other name	amiRNA sequence	Score	Target accession	Coordinates	Target sequence	Base-pairing
Optimal Result 1		TAACGACTCCAGTGTTAGCAA	1	Solyc08g066650.3.1	684-704	AUGCUAACACUGGAGUCGUUA	AUGCUAACACUGGAGUCGUUA :::::::::::::::::::: AACGAUUGUGACCUCAGCAAU
Optimal Result 2		TGGCACTTCTACACTTGCCAG	1	Solyc08g066650.3.1	1151-1171	GUGGCAAGUGUAGAAGUGCCA	GUGGCAAGUGUAGAAGUGCCA :::::::::::::::::::: GACCGUUCACAUCUUCACGGU
Optimal Result 3	syn-tasiR-SlCCD8-1	TGACGAAAATTGTAGTCACCA	1	Solyc08g066650.3.1	448-468	AGGUGACUACAAUUUUCGUCA	AGGUGACUACAAUUUUCGUCA :::::::::::::::::::: ACCACUGAUGUUAAAAGCAGU	#NAME?
Optimal Result 4		TCACAGCGGTAACTCTTCCAA	1	Solyc08g066650.3.1	1221-1241	AUGGAAGAGUUACCGCUGUGA	AUGGAAGAGUUACCGCUGUGA :::::::::::::::::::: AACCUUCUCAAUGGCGACACU
Optimal Result 5	syn-tasiR-SlCCD8-2	TGGTGTCTGCGCTATGCTCAG	1	Solyc08g066650.3.1	1254-1274	GUGAGCAUAGCGCAGACACCA	GUGAGCAUAGCGCAGACACCA :::::::::::::::::::: GACUCGUAUCGCGUCUGUGGU
Optimal Result 6		TTATCGGTTAGGGATGCACCC	1	Solyc08g066650.3.1	664-684	CGGUGCAUCCCUAACCGAUAA	CGGUGCAUCCCUAACCGAUAA :::::::::::::::::::: CCCACGUAGGGAUUGGCUAUU
Optimal Result 7		TATACAGTGGTGTTGGCTCAC	1	Solyc08g066650.3.1	1065-1085	CUGAGCCAACACCACUGUAUA	CUGAGCCAACACCACUGUAUA :::::::::::::::::::: CACUCGGUUGUGGUGACAUAU
Optimal Result 8	syn-tasiR-SlCCD8-3	TTAAGCAGACTACGCGTCCAA	1	Solyc08g066650.3.1	714-734	AUGGACGCGUAGUCUGCUUAA	AUGGACGCGUAGUCUGCUUAA :::::::::::::::::::: AACCUGCGCAUCAGACGAAUU
Optimal Result 9		TCTTGGCGTACGCTAGTCCAA	1	Solyc08g066650.3.1	337-357	AUGGACUAGCGUACGCCAAGA	AUGGACUAGCGUACGCCAAGA :::::::::::::::::::: AACCUGAUCGCAUGCGGUUCU
Optimal Result 10		TAGGTACGTGCCATTCAGCCT	1	Solyc08g066650.3.1	401-421	UGGCUGAAUGGCACGUACCUA	UGGCUGAAUGGCACGUACCUA :::::::::::::::::::: UCCGACUUACCGUGCAUGGAU
Optimal Result 11		TGACCCATGATTAATCGTCCT	1	Solyc08g066650.3.1	514-534	UGGACGAUUAAUCAUGGGUCA	UGGACGAUUAAUCAUGGGUCA :::::::::::::::::::: UCCUGCUAAUUAGUACCCAGU
Optimal Result 12		TATGCTCACAGCAATCTGCAT	1	Solyc08g066650.3.1	1242-1262	UUGCAGAUUGCUGUGAGCAUA	UUGCAGAUUGCUGUGAGCAUA :::::::::::::::::::: UACGUCUAACGACACUCGUAU
Optimal Result 13		TATCGGTTAGGGATGCACCGC	1	Solyc08g066650.3.1	663-683	CCGGUGCAUCCCUAACCGAUA	CCGGUGCAUCCCUAACCGAUA :::::::::::::::::::: CGCCACGUAGGGAUUGGCUAU
Optimal Result 14		TTTAGAATCAGGATGCCACTG	1	Solyc08g066650.3.1	1091-1111	GAGUGGCAUCCUGAUUCUAAA	GAGUGGCAUCCUGAUUCUAAA :::::::::::::::::::: GUCACCGUAGGACUAAGAUUU
Optimal Result 15	syn-tasiR-SlCCD8-4	TTGCACCGGGTCGAGCCACAT	1	Solyc08g066650.3.1	1602-1622	UUGUGGCUCGACCCGGUGCAA	UUGUGGCUCGACCCGGUGCAA :::::::::::::::::::: UACACCGAGCUGGGCCACGUU
Optimal Result 16		TGCCTCCATTCTCACCACCGA	1	Solyc08g066650.3.1	899-919	ACGGUGGUGAGAAUGGAGGCA	ACGGUGGUGAGAAUGGAGGCA :::::::::::::::::::: AGCCACCACUCUUACCUCCGU
Optimal Result 17		TCTGCGCTATGCTCACAGCAT	1	Solyc08g066650.3.1	1249-1269	UUGCUGUGAGCAUAGCGCAGA	UUGCUGUGAGCAUAGCGCAGA :::::::::::::::::::: UACGACACUCGUAUCGCGUCU
Optimal Result 18		TTCTTGGCGTACGCTAGTCCT	1	Solyc08g066650.3.1	338-358	UGGACUAGCGUACGCCAAGAA	UGGACUAGCGUACGCCAAGAA :::::::::::::::::::: UCCUGAUCGCAUGCGGUUCUU
Optimal Result 19		TCCCCAAGTTTAACGACTCCT	1	Solyc08g066650.3.1	694-714	UGGAGUCGUUAAACUUGGGGA	UGGAGUCGUUAAACUUGGGGA :::::::::::::::::::: UCCUCAGCAAUUUGAACCCCU
Optimal Result 20		TCGTCTCAGTTAAGCAGACTT	1	Solyc08g066650.3.1	723-743	UAGUCUGCUUAACUGAGACGA	UAGUCUGCUUAACUGAGACGA :::::::::::::::::::: UUCAGACGAAUUGACUCUGCU
Optimal Result 21		TCTTTGGAACCCAACAACCAA	1	Solyc08g066650.3.1	1758-1778	AUGGUUGUUGGGUUCCAAAGA	AUGGUUGUUGGGUUCCAAAGA :::::::::::::::::::: AACCAACAACCCAAGGUUUCU
Optimal Result 22		TCCCGGGTTCATTAAATCCGC	1	Solyc08g066650.3.1	875-895	CCGGAUUUAAUGAACCCGGGA	CCGGAUUUAAUGAACCCGGGA :::::::::::::::::::: CGCCUAAAUUACUUGGGCCCU
Optimal Result 23		TGTTGCCACTGGCTTTACCCT	2	Solyc08g066650.3.1	1128-1148	UGUGUAAAGCCAGUGGCAACA	UGUGUAAAGCCAGUGGCAACA : :::::::::::::::::: UCCCAUUUCGGUCACCGUUGU
Optimal Result 24		TTACAATGGAACCTTTTACCC	2	Solyc08g066650.3.1	741-761	CGAUAAAAGGUUCCAUUGUAA	CGAUAAAAGGUUCCAUUGUAA : :::::::::::::::::: CCCAUUUUCCAAGGUAACAUU
Optimal Result 25		TGCGTCCGATTCGATTTGCCA	2	Solyc08g066650.3.1	536-556	AGACAAAUCGAAUCGGACGCA	AGACAAAUCGAAUCGGACGCA : :::::::::::::::::: ACCGUUUAGCUUAGCCUGCGU
Optimal Result 26		TTAGAGTATATGCATTCACAG	2	Solyc08g066650.3.1	1948-1968	GUAUGAAUGCAUAUACUCUAA	GUAUGAAUGCAUAUACUCUAA : :::::::::::::::::: GACACUUACGUAUAUGAGAUU
Optimal Result 27		TAAGCAGACTACGCGTCCCTG	2	Solyc08g066650.3.1	713-733	GAUGGACGCGUAGUCUGCUUA	GAUGGACGCGUAGUCUGCUUA : :::::::::::::::::: GUCCCUGCGCAUCAGACGAAU
Optimal Result 28		TACCTTAGTGACATCTCACGG	2	Solyc08g066650.3.1	1021-1041	GCCUGAGAUGUCACUAAGGUA	GCCUGAGAUGUCACUAAGGUA : :::::::::::::::::: GGCACUCUACAGUGAUUCCAU
Optimal Result 29		TACAGTGGTGTTGGCTCACCG	2	Solyc08g066650.3.1	1063-1083	GGCUGAGCCAACACCACUGUA	GGCUGAGCCAACACCACUGUA : :::::::::::::::::: GCCACUCGGUUGUGGUGACAU
Optimal Result 30		TATGTGCCATTGTCCTGGCCG	1.5	Solyc08g066650.3.1	427-448	UGGUCCAGGACAAUGGCACAUA	UGGUCCAGGACAAUGGCACAUA .:: :::::::::::::::::: GCC-GGUCCUGUUACCGUGUAU
Optimal Result 31		TATTAGAGCATATCCTTCCCG	1.5	Solyc08g066650.3.1	1669-1690	UGGAGAAGGAUAUGCUCUAAUA	UGGAGAAGGAUAUGCUCUAAUA .:: :::::::::::::::::: GCC-CUUCCUAUACGAGAUUAU
Optimal Result 32		TGAATGAACCCATCCTGGCGG	2	Solyc08g066650.3.1	971-991	GCACCAGGAUGGGUUCAUUCA	GCACCAGGAUGGGUUCAUUCA : :::::::::::::::::: GGCGGUCCUACCCAAGUAAGU
Optimal Result 33		TACTGAGAGCAAATATACCCT	2	Solyc08g066650.3.1	1901-1921	UGUGUAUAUUUGCUCUCAGUA	UGUGUAUAUUUGCUCUCAGUA : :::::::::::::::::: UCCCAUAUAAACGAGAGUCAU
Optimal Result 34		TCCGTAACCACTGGATGACCA	2	Solyc08g066650.3.1	832-852	AGCUCAUCCAGUGGUUACGGA	AGCUCAUCCAGUGGUUACGGA : :::::::::::::::::: ACCAGUAGGUCACCAAUGCCU
Optimal Result 35		TTTATATGCGTCCGATTCCAA	2	Solyc08g066650.3.1	542-562	AUCGAAUCGGACGCAUAUAAA	AUCGAAUCGGACGCAUAUAAA : :::::::::::::::::: AACCUUAGCCUGCGUAUAUUU
Optimal Result 36		TGCACCGGAGAGTAATTTCGG	2	Solyc08g066650.3.1	650-670	GCAAAAUUACUCUCCGGUGCA	GCAAAAUUACUCUCCGGUGCA : :::::::::::::::::: GGCUUUAAUGAGAGGCCACGU
Optimal Result 37		TTATACAGTGGTGTTGGCCCT	2	Solyc08g066650.3.1	1066-1086	UGAGCCAACACCACUGUAUAA	UGAGCCAACACCACUGUAUAA : :::::::::::::::::: UCCCGGUUGUGGUGACAUAUU
Optimal Result 38		TGTAGTCACCTATGTGCCCTA	2	Solyc08g066650.3.1	438-458	AAUGGCACAUAGGUGACUACA	AAUGGCACAUAGGUGACUACA : :::::::::::::::::: AUCCCGUGUAUCCACUGAUGU
Optimal Result 39		TCTTGGATGTGGGGTGATCCA	2	Solyc08g066650.3.1	1782-1802	AGUAUCACCCCACAUCCAAGA	AGUAUCACCCCACAUCCAAGA : :::::::::::::::::: ACCUAGUGGGGUGUAGGUUCU
Optimal Result 40		TTGTCTATGACCCATGATCAT	2	Solyc08g066650.3.1	521-541	UUAAUCAUGGGUCAUAGACAA	UUAAUCAUGGGUCAUAGACAA : :::::::::::::::::: UACUAGUACCCAGUAUCUGUU
Optimal Result 41		TCTTTCTTGGCGTACGCTCGA	2	Solyc08g066650.3.1	341-361	ACUAGCGUACGCCAAGAAAGA	ACUAGCGUACGCCAAGAAAGA : :::::::::::::::::: AGCUCGCAUGCGGUUCUUUCU
Optimal Result 42		TAGCATTATCGGTTAGGGCTC	2	Solyc08g066650.3.1	669-689	CAUCCCUAACCGAUAAUGCUA	CAUCCCUAACCGAUAAUGCUA : :::::::::::::::::: CUCGGGAUUGGCUAUUACGAU
Optimal Result 43		TTGCACAATACCTTAGTGCCT	2	Solyc08g066650.3.1	1029-1049	UGUCACUAAGGUAUUGUGCAA	UGUCACUAAGGUAUUGUGCAA : :::::::::::::::::: UCCGUGAUUCCAUAACACGUU
Optimal Result 44		TATATGCGTCCGATTCGACTA	2	Solyc08g066650.3.1	540-560	AAAUCGAAUCGGACGCAUAUA	AAAUCGAAUCGGACGCAUAUA : :::::::::::::::::: AUCAGCUUAGCCUGCGUAUAU
Optimal Result 45		TTATGAACTCACTGTCCGCAT	2	Solyc08g066650.3.1	846-866	UUACGGACAGUGAGUUCAUAA	UUACGGACAGUGAGUUCAUAA : :::::::::::::::::: UACGCCUGUCACUCAAGUAUU
Optimal Result 46		TCTACAACTCACTCTCCCCAA	2	Solyc08g066650.3.1	941-961	AUAGGGAGAGUGAGUUGUAGA	AUAGGGAGAGUGAGUUGUAGA : :::::::::::::::::: AACCCCUCUCACUCAACAUCU
Optimal Result 47		TGTCTGCGCTATGCTCACCGG	2	Solyc08g066650.3.1	1251-1271	GCUGUGAGCAUAGCGCAGACA	GCUGUGAGCAUAGCGCAGACA : :::::::::::::::::: GGCCACUCGUAUCGCGUCUGU
Optimal Result 48		TCATACTGCACATATCCACGG	2	Solyc08g066650.3.1	1428-1448	GCAUGGAUAUGUGCAGUAUGA	GCAUGGAUAUGUGCAGUAUGA : :::::::::::::::::: GGCACCUAUACACGUCAUACU
Optimal Result 49		TTTCTTAGGTACGTGCCACTG	2	Solyc08g066650.3.1	406-426	GAAUGGCACGUACCUAAGAAA	GAAUGGCACGUACCUAAGAAA : :::::::::::::::::: GUCACCGUGCAUGGAUUCUUU
Optimal Result 50		TATGAACTCACTGTCCGTCAG	2	Solyc08g066650.3.1	845-865	GUUACGGACAGUGAGUUCAUA	GUUACGGACAGUGAGUUCAUA : :::::::::::::::::: GACUGCCUGUCACUCAAGUAU
Optimal Result 51		TGCTTTATATGCGTCCGACTG	2	Solyc08g066650.3.1	545-565	GAAUCGGACGCAUAUAAAGCA	GAAUCGGACGCAUAUAAAGCA : :::::::::::::::::: GUCAGCCUGCGUAUAUUUCGU
Optimal Result 52		TGGCGTACGCTAGTCCATCCT	2	Solyc08g066650.3.1	334-354	UGCAUGGACUAGCGUACGCCA	UGCAUGGACUAGCGUACGCCA : :::::::::::::::::: UCCUACCUGAUCGCAUGCGGU
Optimal Result 53		TAGTCACCTATGTGCCATCGA	2	Solyc08g066650.3.1	436-456	ACAAUGGCACAUAGGUGACUA	ACAAUGGCACAUAGGUGACUA : :::::::::::::::::: AGCUACCGUGUAUCCACUGAU
Optimal Result 54		TTCTTAGGTACGTGCCATCCT	2	Solyc08g066650.3.1	405-425	UGAAUGGCACGUACCUAAGAA	UGAAUGGCACGUACCUAAGAA : :::::::::::::::::: UCCUACCGUGCAUGGAUUCUU
Optimal Result 55		TGCACCGGGTCGAGCCACCAT	2	Solyc08g066650.3.1	1601-1621	UUUGUGGCUCGACCCGGUGCA	UUUGUGGCUCGACCCGGUGCA : :::::::::::::::::: UACCACCGAGCUGGGCCACGU
Optimal Result 56		TCGATTTGTCTATGACCCCTC	2	Solyc08g066650.3.1	526-546	CAUGGGUCAUAGACAAAUCGA	CAUGGGUCAUAGACAAAUCGA : :::::::::::::::::: CUCCCCAGUAUCUGUUUAGCU
Optimal Result 57		TCGGTTAGGGATGCACCGCAC	2	Solyc08g066650.3.1	661-681	CUCCGGUGCAUCCCUAACCGA	CUCCGGUGCAUCCCUAACCGA : :::::::::::::::::: CACGCCACGUAGGGAUUGGCU
Optimal Result 58		TCAGAAGGCACAGCACCTCCT	2	Solyc08g066650.3.1	1573-1593	UGAAGGUGCUGUGCCUUCUGA	UGAAGGUGCUGUGCCUUCUGA : :::::::::::::::::: UCCUCCACGACACGGAAGACU
Optimal Result 59		TTTGGAACCCAACAACCACGA	2	Solyc08g066650.3.1	1756-1776	ACAUGGUUGUUGGGUUCCAAA	ACAUGGUUGUUGGGUUCCAAA : :::::::::::::::::: AGCACCAACAACCCAAGGUUU
Optimal Result 60		TGCAATCACAGCGGTAACCCA	2	Solyc08g066650.3.1	1226-1246	AGAGUUACCGCUGUGAUUGCA	AGAGUUACCGCUGUGAUUGCA : :::::::::::::::::: ACCCAAUGGCGACACUAACGU
Optimal Result 61		TACAGGCAATTGGCTAGCCAG	2	Solyc08g066650.3.1	263-283	GUUGCUAGCCAAUUGCCUGUA	GUUGCUAGCCAAUUGCCUGUA : :::::::::::::::::: GACCGAUCGGUUAACGGACAU
Optimal Result 62		TTTGCCATGTCACCTATGCAC	2	Solyc08g066650.3.1	634-654	CUACAUAGGUGACAUGGCAAA	CUACAUAGGUGACAUGGCAAA : :::::::::::::::::: CACGUAUCCACUGUACCGUUU
Optimal Result 63		TGAATCAATCCACCTAACCAC	2	Solyc08g066650.3.1	808-828	CUCGUUAGGUGGAUUGAUUCA	CUCGUUAGGUGGAUUGAUUCA : :::::::::::::::::: CACCAAUCCACCUAACUAAGU
Optimal Result 64		TGGAATGTCACGTATAATCGG	2	Solyc08g066650.3.1	1168-1188	GCCAUUAUACGUGACAUUCCA	GCCAUUAUACGUGACAUUCCA : :::::::::::::::::: GGCUAAUAUGCACUGUAAGGU
Optimal Result 65		TTAGGGATGCACCGGAGACTT	2	Solyc08g066650.3.1	657-677	UACUCUCCGGUGCAUCCCUAA	UACUCUCCGGUGCAUCCCUAA : :::::::::::::::::: UUCAGAGGCCACGUAGGGAUU
Optimal Result 66		TGGTAACTCGCCTTCAACCAG	2	Solyc08g066650.3.1	377-397	GUCGUUGAAGGCGAGUUACCA	GUCGUUGAAGGCGAGUUACCA : :::::::::::::::::: GACCAACUUCCGCUCAAUGGU
Optimal Result 67		TACGCTAGTCCATGCAGCCAC	2	Solyc08g066650.3.1	329-349	CUUGCUGCAUGGACUAGCGUA	CUUGCUGCAUGGACUAGCGUA : :::::::::::::::::: CACCGACGUACCUGAUCGCAU
Optimal Result 68		TGCCACAATGTTGCCACTCGG	2	Solyc08g066650.3.1	1136-1156	GCCAGUGGCAACAUUGUGGCA	GCCAGUGGCAACAUUGUGGCA : :::::::::::::::::: GGCUCACCGUUGUAACACCGU
Optimal Result 69		TAAGGTAGCGTAGCCATCCAT	2	Solyc08g066650.3.1	473-493	UUCGAUGGCUACGCUACCUUA	UUCGAUGGCUACGCUACCUUA : :::::::::::::::::: UACCUACCGAUGCGAUGGAAU
Optimal Result 70		TGCCACTGGCTTTACACACAT	2	Solyc08g066650.3.1	1125-1145	UUAUGUGUAAAGCCAGUGGCA	UUAUGUGUAAAGCCAGUGGCA : :::::::::::::::::: UACACACAUUUCGGUCACCGU
Optimal Result 71		TTATCGTCTCAGTTAAGCCGT	2	Solyc08g066650.3.1	726-746	UCUGCUUAACUGAGACGAUAA	UCUGCUUAACUGAGACGAUAA : :::::::::::::::::: UGCCGAAUUGACUCUGCUAUU
Optimal Result 72		TAGCGTAGCCATCGAAAACGA	2	Solyc08g066650.3.1	468-488	ACCUUUUCGAUGGCUACGCUA	ACCUUUUCGAUGGCUACGCUA : :::::::::::::::::: AGCAAAAGCUACCGAUGCGAU
Optimal Result 73		TACCGGAGAGTAATTTTGCCT	1.5	Solyc08g066650.3.1	648-668	UGGCAAAAUUACUCUCCGGUG	UGGCAAAAUUACUCUCCGGUG :::::::::::::::::::. UCCGUUUUAAUGAGAGGCCAU
Optimal Result 74		TGGACTAAGGTAGCGTAGCCT	1.5	Solyc08g066650.3.1	478-498	UGGCUACGCUACCUUAGUCCG	UGGCUACGCUACCUUAGUCCG :::::::::::::::::::. UCCGAUGCGAUGGAAUCAGGU
Optimal Result 75		TACTGATCATTGAGATTACAT	1.5	Solyc08g066650.3.1	1641-1661	UUGUAAUCUCAAUGAUCAGUG	UUGUAAUCUCAAUGAUCAGUG :::::::::::::::::::. UACAUUAGAGUUACUAGUCAU
Optimal Result 76		TAGACTACGCGTCCATCCCCT	1.5	Solyc08g066650.3.1	709-729	UGGGGAUGGACGCGUAGUCUG	UGGGGAUGGACGCGUAGUCUG :::::::::::::::::::. UCCCCUACCUGCGCAUCAGAU
Optimal Result 77		TACCTATGTGCCATTGTCCTC	1.5	Solyc08g066650.3.1	432-452	CAGGACAAUGGCACAUAGGUG	CAGGACAAUGGCACAUAGGUG :::::::::::::::::::. CUCCUGUUACCGUGUAUCCAU
Optimal Result 78		TTTCAACGACGAGTTCTCCTA	1.5	Solyc08g066650.3.1	366-386	AAGGAGAACUCGUCGUUGAAG	AAGGAGAACUCGUCGUUGAAG :::::::::::::::::::. AUCCUCUUGAGCAGCAACUUU
Optimal Result 79		TCCTGCCTCCATTCTCACCAG	1.5	Solyc08g066650.3.1	902-922	GUGGUGAGAAUGGAGGCAGGG	GUGGUGAGAAUGGAGGCAGGG :::::::::::::::::::. GACCACUCUUACCUCCGUCCU
Optimal Result 80		TATTAAATCCGGAATCAACGA	1.5	Solyc08g066650.3.1	866-886	ACGUUGAUUCCGGAUUUAAUG	ACGUUGAUUCCGGAUUUAAUG :::::::::::::::::::. AGCAACUAAGGCCUAAAUUAU
Optimal Result 81		TAACGACGAGTTCTCCTTCCG	1.5	Solyc08g066650.3.1	363-383	GGGAAGGAGAACUCGUCGUUG	GGGAAGGAGAACUCGUCGUUG :::::::::::::::::::. GCCUUCCUCUUGAGCAGCAAU
Optimal Result 82		TTAACGAGTCACTATATTCAT	1.5	Solyc08g066650.3.1	795-815	UUGAAUAUAGUGACUCGUUAG	UUGAAUAUAGUGACUCGUUAG :::::::::::::::::::. UACUUAUAUCACUGAGCAAUU
Optimal Result 83		TCAGTATTAGAGCATATCCTA	1.5	Solyc08g066650.3.1	1674-1694	AAGGAUAUGCUCUAAUACUGG	AAGGAUAUGCUCUAAUACUGG :::::::::::::::::::. AUCCUAUACGAGAUUAUGACU
Optimal Result 84		TCGTATATCCCGGGTTCACTT	2.5	Solyc08g066650.3.1	882-902	UAAUGAACCCGGGAUAUACGG	UAAUGAACCCGGGAUAUACGG : :::::::::::::::::. UUCACUUGGGCCCUAUAUGCU
Optimal Result 85		TACAGCGGTAACTCTTCCCTG	2.5	Solyc08g066650.3.1	1220-1240	GAUGGAAGAGUUACCGCUGUG	GAUGGAAGAGUUACCGCUGUG : :::::::::::::::::. GUCCCUUCUCAAUGGCGACAU
Optimal Result 86		TTAAATAAGCAGGATTCACAG	2.5	Solyc08g066650.3.1	1443-1463	GUAUGAAUCCUGCUUAUUUAG	GUAUGAAUCCUGCUUAUUUAG : :::::::::::::::::. GACACUUAGGACGAAUAAAUU
Optimal Result 87		TACCTCTTGATCTGGTGGCGC	2.5	Solyc08g066650.3.1	290-310	CCACCACCAGAUCAAGAGGUG	CCACCACCAGAUCAAGAGGUG : :::::::::::::::::. CGCGGUGGUCUAGUUCUCCAU
Optimal Result 88		TTTGGCGTACGCTAGTCCCTC	2.5	Solyc08g066650.3.1	336-356	CAUGGACUAGCGUACGCCAAG	CAUGGACUAGCGUACGCCAAG : :::::::::::::::::. CUCCCUGAUCGCAUGCGGUUU
Optimal Result 89		TTCAAACTTATACAGTGGCGA	2.5	Solyc08g066650.3.1	1073-1093	ACACCACUGUAUAAGUUUGAG	ACACCACUGUAUAAGUUUGAG : :::::::::::::::::. AGCGGUGACAUAUUCAAACUU
Optimal Result 90		TACGTATAATGGCACTTCCAG	2.5	Solyc08g066650.3.1	1160-1180	GUAGAAGUGCCAUUAUACGUG	GUAGAAGUGCCAUUAUACGUG : :::::::::::::::::. GACCUUCACGGUAAUAUGCAU
Optimal Result 91		TTTAGGTACGTGCCATTCCGG	2.5	Solyc08g066650.3.1	403-423	GCUGAAUGGCACGUACCUAAG	GCUGAAUGGCACGUACCUAAG : :::::::::::::::::. GGCCUUACCGUGCAUGGAUUU
Optimal Result 92		TAACCATGTAGCCCATAGCGC	2.5	Solyc08g066650.3.1	1744-1764	CCCCUAUGGGCUACAUGGUUG	CCCCUAUGGGCUACAUGGUUG : :::::::::::::::::. CGCGAUACCCGAUGUACCAAU
Optimal Result 93		TCATAGGGGAGACCATAACGT	2.5	Solyc08g066650.3.1	1732-1752	UCCUUAUGGUCUCCCCUAUGG	UCCUUAUGGUCUCCCCUAUGG : :::::::::::::::::. UGCAAUACCAGAGGGGAUACU
Optimal Result 94		TTATGCTCACAGCAATCTCCT	2.5	Solyc08g066650.3.1	1243-1263	UGCAGAUUGCUGUGAGCAUAG	UGCAGAUUGCUGUGAGCAUAG : :::::::::::::::::. UCCUCUAACGACACUCGUAUU
Optimal Result 95		TCCGGGTTCATTAAATCCCGT	2.5	Solyc08g066650.3.1	874-894	UCCGGAUUUAAUGAACCCGGG	UCCGGAUUUAAUGAACCCGGG : :::::::::::::::::. UGCCCUAAAUUACUUGGGCCU
Optimal Result 96		TCGGAGAGTAATTTTGCCCTC	2.5	Solyc08g066650.3.1	646-666	CAUGGCAAAAUUACUCUCCGG	CAUGGCAAAAUUACUCUCCGG : :::::::::::::::::. CUCCCGUUUUAAUGAGAGGCU
Optimal Result 97		TTGTCCGTAACCACTGGACGT	2.5	Solyc08g066650.3.1	835-855	UCAUCCAGUGGUUACGGACAG	UCAUCCAGUGGUUACGGACAG : :::::::::::::::::. UGCAGGUCACCAAUGCCUGUU
Optimal Result 98		TGTACGCTAGTCCATGCACCT	2.5	Solyc08g066650.3.1	331-351	UGCUGCAUGGACUAGCGUACG	UGCUGCAUGGACUAGCGUACG : :::::::::::::::::. UCCACGUACCUGAUCGCAUGU
Optimal Result 99		TCATCCAGTATTAGAGCACAA	2.5	Solyc08g066650.3.1	1678-1698	AUAUGCUCUAAUACUGGAUGG	AUAUGCUCUAAUACUGGAUGG : :::::::::::::::::. AACACGAGAUUAUGACCUACU
Optimal Result 100		TTTAGTGACATCTCAGGCCCT	2.5	Solyc08g066650.3.1	1018-1038	UGUGCCUGAGAUGUCACUAAG	UGUGCCUGAGAUGUCACUAAG : :::::::::::::::::. UCCCGGACUCUACAGUGAUUU
Optimal Result 101		TGTAGCCATCGAAAAGGTCAG	2.5	Solyc08g066650.3.1	465-485	GUCACCUUUUCGAUGGCUACG	GUCACCUUUUCGAUGGCUACG : :::::::::::::::::. GACUGGAAAAGCUACCGAUGU
Optimal Result 102		TCATCTAATGGTATTCTGCAA	2.5	Solyc08g066650.3.1	1354-1374	AUUCAGAAUACCAUUAGAUGG	AUUCAGAAUACCAUUAGAUGG : :::::::::::::::::. AACGUCUUAUGGUAAUCUACU
Optimal Result 103		TTCACCACCGTATATCCCCGC	2.5	Solyc08g066650.3.1	889-909	CCCGGGAUAUACGGUGGUGAG	CCCGGGAUAUACGGUGGUGAG : :::::::::::::::::. CGCCCCUAUAUGCCACCACUU
Optimal Result 104		TTAGGGTGTTCGGATCAACTT	2.5	Solyc08g066650.3.1	759-779	UAAUUGAUCCGAACACCCUAG	UAAUUGAUCCGAACACCCUAG : :::::::::::::::::. UUCAACUAGGCUUGUGGGAUU
Optimal Result 105		TAACAACCATGTAGCCCACAC	2.5	Solyc08g066650.3.1	1747-1767	CUAUGGGCUACAUGGUUGUUG	CUAUGGGCUACAUGGUUGUUG : :::::::::::::::::. CACACCCGAUGUACCAACAAU
Optimal Result 106		TGGTTAGGGATGCACCGGCGT	2.5	Solyc08g066650.3.1	660-680	UCUCCGGUGCAUCCCUAACCG	UCUCCGGUGCAUCCCUAACCG : :::::::::::::::::. UGCGGCCACGUAGGGAUUGGU
Optimal Result 107		TAGTTAAGCAGACTACGCCTG	2.5	Solyc08g066650.3.1	717-737	GACGCGUAGUCUGCUUAACUG	GACGCGUAGUCUGCUUAACUG : :::::::::::::::::. GUCCGCAUCAGACGAAUUGAU
Optimal Result 108		TTATTAATATGGTTTAACCCT	2.5	Solyc08g066650.3.1	1928-1948	UGUGUUAAACCAUAUUAAUAG	UGUGUUAAACCAUAUUAAUAG : :::::::::::::::::. UCCCAAUUUGGUAUAAUUAUU
Optimal Result 109		TCTGGACCATTTCTTAGGCAG	2.5	Solyc08g066650.3.1	415-435	GUACCUAAGAAAUGGUCCAGG	GUACCUAAGAAAUGGUCCAGG : :::::::::::::::::. GACGGAUUCUUUACCAGGUCU
Optimal Result 110		TATAGGGGAGACCATAAGCAT	2.5	Solyc08g066650.3.1	1731-1751	UUCCUUAUGGUCUCCCCUAUG	UUCCUUAUGGUCUCCCCUAUG : :::::::::::::::::. UACGAAUACCAGAGGGGAUAU
Optimal Result 111		TACATTCTATTACTGAGACCT	2.5	Solyc08g066650.3.1	1911-1931	UGCUCUCAGUAAUAGAAUGUG	UGCUCUCAGUAAUAGAAUGUG : :::::::::::::::::. UCCAGAGUCAUUAUCUUACAU
Optimal Result 112		TATGATTAATCGTCCATTCTG	2.5	Solyc08g066650.3.1	509-529	GAAAAUGGACGAUUAAUCAUG	GAAAAUGGACGAUUAAUCAUG : :::::::::::::::::. GUCUUACCUGCUAAUUAGUAU
Optimal Result 113		TTGCGCTATGCTCACAGCCAA	2.5	Solyc08g066650.3.1	1248-1268	AUUGCUGUGAGCAUAGCGCAG	AUUGCUGUGAGCAUAGCGCAG : :::::::::::::::::. AACCGACACUCGUAUCGCGUU
Optimal Result 114		TATTGAGATTACAACACCCTG	2.5	Solyc08g066650.3.1	1634-1654	GAUGGUGUUGUAAUCUCAAUG	GAUGGUGUUGUAAUCUCAAUG : :::::::::::::::::. GUCCCACAACAUUAGAGUUAU
Optimal Result 115		TCGGGTCGAGCCACAAAGCAA	2.5	Solyc08g066650.3.1	1597-1617	AUUCUUUGUGGCUCGACCCGG	AUUCUUUGUGGCUCGACCCGG : :::::::::::::::::. AACGAAACACCGAGCUGGGCU
Optimal Result 116		TCCGGAGAGTAATTTTGCCAA	2	Solyc08g066650.3.1	647-667	AUGGCAAAAUUACUCUCCGGU	AUGGCAAAAUUACUCUCCGGU ::::::::::::::::::: AACCGUUUUAAUGAGAGGCCU
Optimal Result 117		TCGTCCGATTCGATTTGTCTT	2	Solyc08g066650.3.1	535-555	UAGACAAAUCGAAUCGGACGC	UAGACAAAUCGAAUCGGACGC ::::::::::::::::::: UUCUGUUUAGCUUAGCCUGCU
Optimal Result 118		TTGTCTGCGCTATGCTCACAC	2	Solyc08g066650.3.1	1252-1272	CUGUGAGCAUAGCGCAGACAC	CUGUGAGCAUAGCGCAGACAC ::::::::::::::::::: CACACUCGUAUCGCGUCUGUU
Optimal Result 119		TATTGTATCTAGGGTGTTCGC	2	Solyc08g066650.3.1	767-787	CCGAACACCCUAGAUACAAUU	CCGAACACCCUAGAUACAAUU ::::::::::::::::::: CGCUUGUGGGAUCUAUGUUAU
Optimal Result 120		TTTCGATTTGTCTATGACCCT	2	Solyc08g066650.3.1	528-548	UGGGUCAUAGACAAAUCGAAU	UGGGUCAUAGACAAAUCGAAU ::::::::::::::::::: UCCCAGUAUCUGUUUAGCUUU
Optimal Result 121		TTTGTAGTCACCTATGTGCCT	2	Solyc08g066650.3.1	440-460	UGGCACAUAGGUGACUACAAU	UGGCACAUAGGUGACUACAAU ::::::::::::::::::: UCCGUGUAUCCACUGAUGUUU
Optimal Result 122		TATACTATATCTTTGGAACCG	2	Solyc08g066650.3.1	1767-1787	GGGUUCCAAAGAUAUAGUAUC	GGGUUCCAAAGAUAUAGUAUC ::::::::::::::::::: GCCAAGGUUUCUAUAUCAUAU
Optimal Result 123		TTGGTAACTCGCCTTCAACGT	2	Solyc08g066650.3.1	378-398	UCGUUGAAGGCGAGUUACCAU	UCGUUGAAGGCGAGUUACCAU ::::::::::::::::::: UGCAACUUCCGCUCAAUGGUU
Optimal Result 124		TGACTACGCGTCCATCCCCAT	2	Solyc08g066650.3.1	708-728	UUGGGGAUGGACGCGUAGUCU	UUGGGGAUGGACGCGUAGUCU ::::::::::::::::::: UACCCCUACCUGCGCAUCAGU
Optimal Result 125		TTTAAGCAGACTACGCGTCCT	2	Solyc08g066650.3.1	715-735	UGGACGCGUAGUCUGCUUAAC	UGGACGCGUAGUCUGCUUAAC ::::::::::::::::::: UCCUGCGCAUCAGACGAAUUU
Optimal Result 126		TGCAGACTACGCGTCCATCCG	2	Solyc08g066650.3.1	711-731	GGGAUGGACGCGUAGUCUGCU	GGGAUGGACGCGUAGUCUGCU ::::::::::::::::::: GCCUACCUGCGCAUCAGACGU
Optimal Result 127		TCTCACTGTCCGTAACCACTC	2	Solyc08g066650.3.1	840-860	CAGUGGUUACGGACAGUGAGU	CAGUGGUUACGGACAGUGAGU ::::::::::::::::::: CUCACCAAUGCCUGUCACUCU
Optimal Result 128		TTAACTCGCCTTCAACGACGT	2	Solyc08g066650.3.1	375-395	UCGUCGUUGAAGGCGAGUUAC	UCGUCGUUGAAGGCGAGUUAC ::::::::::::::::::: UGCAGCAACUUCCGCUCAAUU
Optimal Result 129		TTCAGGATGCCACTCAAACTA	2	Solyc08g066650.3.1	1085-1105	AAGUUUGAGUGGCAUCCUGAU	AAGUUUGAGUGGCAUCCUGAU ::::::::::::::::::: AUCAAACUCACCGUAGGACUU
Optimal Result 130		TCAGACTACGCGTCCATCCCG	2	Solyc08g066650.3.1	710-730	GGGGAUGGACGCGUAGUCUGC	GGGGAUGGACGCGUAGUCUGC ::::::::::::::::::: GCCCUACCUGCGCAUCAGACU
Optimal Result 131		TGCGTACGCTAGTCCATGCAC	2	Solyc08g066650.3.1	333-353	CUGCAUGGACUAGCGUACGCC	CUGCAUGGACUAGCGUACGCC ::::::::::::::::::: CACGUACCUGAUCGCAUGCGU
Optimal Result 132		TCCTCTTAGCACCACAAGCAA	2	Solyc08g066650.3.1	1485-1505	AUGCUUGUGGUGCUAAGAGGC	AUGCUUGUGGUGCUAAGAGGC ::::::::::::::::::: AACGAACACCACGAUUCUCCU
Optimal Result 133		TATGGTAACTCGCCTTCACCC	3	Solyc08g066650.3.1	379-399	CGUUGAAGGCGAGUUACCAUU	CGUUGAAGGCGAGUUACCAUU : ::::::::::::::::: CCCACUUCCGCUCAAUGGUAU
Optimal Result 134		TAAGGCACAGCACCTTCACCT	3	Solyc08g066650.3.1	1570-1590	UGAUGAAGGUGCUGUGCCUUC	UGAUGAAGGUGCUGUGCCUUC : ::::::::::::::::: UCCACUUCCACGACACGGAAU
Optimal Result 135		TCGTATAATGGCACTTCTCCT	3	Solyc08g066650.3.1	1159-1179	UGUAGAAGUGCCAUUAUACGU	UGUAGAAGUGCCAUUAUACGU : ::::::::::::::::: UCCUCUUCACGGUAAUAUGCU
Optimal Result 136		TAACTTATACAGTGGTGTCGC	3	Solyc08g066650.3.1	1070-1090	CCAACACCACUGUAUAAGUUU	CCAACACCACUGUAUAAGUUU : ::::::::::::::::: CGCUGUGGUGACAUAUUCAAU
Optimal Result 137		TTGAACCCATCCTGGTGCCGC	3	Solyc08g066650.3.1	968-988	CCAGCACCAGGAUGGGUUCAU	CCAGCACCAGGAUGGGUUCAU : ::::::::::::::::: CGCCGUGGUCCUACCCAAGUU
Optimal Result 138		TCGTCCATCCCCAAGTTTCAG	3	Solyc08g066650.3.1	701-721	GUUAAACUUGGGGAUGGACGC	GUUAAACUUGGGGAUGGACGC : ::::::::::::::::: GACUUUGAACCCCUACCUGCU
Optimal Result 139		TTATAATGGCACTTCTACCCA	3	Solyc08g066650.3.1	1157-1177	AGUGUAGAAGUGCCAUUAUAC	AGUGUAGAAGUGCCAUUAUAC : ::::::::::::::::: ACCCAUCUUCACGGUAAUAUU
Optimal Result 140		TAGGATGGTGGTGTCTGCCCA	3	Solyc08g066650.3.1	1262-1282	AGCGCAGACACCACCAUCCUU	AGCGCAGACACCACCAUCCUU : ::::::::::::::::: ACCCGUCUGUGGUGGUAGGAU
Optimal Result 141		TAACCTTTTATCGTCTCACTA	3	Solyc08g066650.3.1	733-753	AACUGAGACGAUAAAAGGUUC	AACUGAGACGAUAAAAGGUUC : ::::::::::::::::: AUCACUCUGCUAUUUUCCAAU
Optimal Result 142		TAATTACAAGGCCTCTTACCT	3	Solyc08g066650.3.1	1495-1515	UGCUAAGAGGCCUUGUAAUUU	UGCUAAGAGGCCUUGUAAUUU : ::::::::::::::::: UCCAUUCUCCGGAACAUUAAU
Optimal Result 143		TACCCATCCTGGTGCTGGCCG	3	Solyc08g066650.3.1	965-985	GGACCAGCACCAGGAUGGGUU	GGACCAGCACCAGGAUGGGUU : ::::::::::::::::: GCCGGUCGUGGUCCUACCCAU
Optimal Result 144		TGAAGGCACAGCACCTTCCTG	3	Solyc08g066650.3.1	1571-1591	GAUGAAGGUGCUGUGCCUUCU	GAUGAAGGUGCUGUGCCUUCU : ::::::::::::::::: GUCCUUCCACGACACGGAAGU
Optimal Result 145		TATGTGGGGTGATACTATCTG	3	Solyc08g066650.3.1	1777-1797	GAUAUAGUAUCACCCCACAUC	GAUAUAGUAUCACCCCACAUC : ::::::::::::::::: GUCUAUCAUAGUGGGGUGUAU
Optimal Result 146		TCTGTCCGTAACCACTGGCTC	3	Solyc08g066650.3.1	836-856	CAUCCAGUGGUUACGGACAGU	CAUCCAGUGGUUACGGACAGU : ::::::::::::::::: CUCGGUCACCAAUGCCUGUCU
Optimal Result 147		TATCACAGCGGTAACTCTCCG	2.5	Solyc08g066650.3.1	1222-1243	UGGAAGAGUUACCGCUGUGAUU	UGGAAGAGUUACCGCUGUGAUU .::: :::::::::::::::: GCCU-CUCAAUGGCGACACUAU
Optimal Result 148		TTGGTGTCTGCGCTATGCCCT	3	Solyc08g066650.3.1	1255-1275	UGAGCAUAGCGCAGACACCAC	UGAGCAUAGCGCAGACACCAC : ::::::::::::::::: UCCCGUAUCGCGUCUGUGGUU
Optimal Result 149		TATTGTAGTCACCTATGTCCG	2.5	Solyc08g066650.3.1	440-461	UGGCACAUAGGUGACUACAAUU	UGGCACAUAGGUGACUACAAUU .:: ::::::::::::::::: GCC-UGUAUCCACUGAUGUUAU
Optimal Result 150		TTTAGGCTAATATGATATCAG	3	Solyc08g066650.3.1	1807-1827	GUUAUAUCAUAUUAGCCUAAU	GUUAUAUCAUAUUAGCCUAAU : ::::::::::::::::: GACUAUAGUAUAAUCGGAUUU
Optimal Result 151		TTTATCGGTTAGGGATGCCCG	2	Solyc08g066650.3.1	664-685	CGGUGCAUCCCUAACCGAUAAU	CGGUGCAUCCCUAACCGAUAAU ::: ::::::::::::::::: GCC-CGUAGGGAUUGGCUAUUU
Optimal Result 152		TCGTACGCTAGTCCATGCCGG	3	Solyc08g066650.3.1	332-352	GCUGCAUGGACUAGCGUACGC	GCUGCAUGGACUAGCGUACGC : ::::::::::::::::: GGCCGUACCUGAUCGCAUGCU
Optimal Result 153		TATTCATGTTTGCCATGACCT	3	Solyc08g066650.3.1	172-192	UGAUCAUGGCAAACAUGAAUC	UGAUCAUGGCAAACAUGAAUC : ::::::::::::::::: UCCAGUACCGUUUGUACUUAU
Optimal Result 154		TTCACCTATGTGCCATTGCCG	3	Solyc08g066650.3.1	434-454	GGACAAUGGCACAUAGGUGAC	GGACAAUGGCACAUAGGUGAC : ::::::::::::::::: GCCGUUACCGUGUAUCCACUU
Optimal Result 155		TGAACCCAACAACCATGTCGG	3	Solyc08g066650.3.1	1753-1773	GCUACAUGGUUGUUGGGUUCC	GCUACAUGGUUGUUGGGUUCC : ::::::::::::::::: GGCUGUACCAACAACCCAAGU
Optimal Result 156		TGCTGAATGAATCAATCCCCG	3	Solyc08g066650.3.1	815-835	GGUGGAUUGAUUCAUUCAGCU	GGUGGAUUGAUUCAUUCAGCU : ::::::::::::::::: GCCCCUAACUAAGUAAGUCGU
Optimal Result 157		TCACATTCTATTACTGAGCGG	3	Solyc08g066650.3.1	1912-1932	GCUCUCAGUAAUAGAAUGUGU	GCUCUCAGUAAUAGAAUGUGU : ::::::::::::::::: GGCGAGUCAUUAUCUUACACU
Optimal Result 158		TAGTAATTTTGCCATGTCCCG	3	Solyc08g066650.3.1	641-661	GGUGACAUGGCAAAAUUACUC	GGUGACAUGGCAAAAUUACUC : ::::::::::::::::: GCCCUGUACCGUUUUAAUGAU
Optimal Result 159		TATGTCACGTATAATGGCCCA	3	Solyc08g066650.3.1	1165-1185	AGUGCCAUUAUACGUGACAUU	AGUGCCAUUAUACGUGACAUU : ::::::::::::::::: ACCCGGUAAUAUGCACUGUAU
Optimal Result 160		TGGGGAGACCATAAGGAACTA	3	Solyc08g066650.3.1	1728-1748	AAUUUCCUUAUGGUCUCCCCU	AAUUUCCUUAUGGUCUCCCCU : ::::::::::::::::: AUCAAGGAAUACCAGAGGGGU
Optimal Result 161		TTATGCGTCCGATTCGATCTC	3	Solyc08g066650.3.1	539-559	CAAAUCGAAUCGGACGCAUAU	CAAAUCGAAUCGGACGCAUAU : ::::::::::::::::: CUCUAGCUUAGCCUGCGUAUU
Optimal Result 162		TGTAGCGTAGCCATCGAACAC	3	Solyc08g066650.3.1	470-490	CUUUUCGAUGGCUACGCUACC	CUUUUCGAUGGCUACGCUACC : ::::::::::::::::: CACAAGCUACCGAUGCGAUGU
Optimal Result 163		TCGGACTAAGGTAGCGTACCG	2.5	Solyc08g066650.3.1	478-499	UGGCUACGCUACCUUAGUCCGU	UGGCUACGCUACCUUAGUCCGU .:: ::::::::::::::::: GCC-AUGCGAUGGAAUCAGGCU
Optimal Result 164		TTGAACTCACTGTCCGTACCG	2.5	Solyc08g066650.3.1	843-864	UGGUUACGGACAGUGAGUUCAU	UGGUUACGGACAGUGAGUUCAU .::: :::::::::::::::: GCCA-UGCCUGUCACUCAAGUU
Optimal Result 165		TCTTTATATGCGTCCGATCCC	3	Solyc08g066650.3.1	544-564	CGAAUCGGACGCAUAUAAAGC	CGAAUCGGACGCAUAUAAAGC : ::::::::::::::::: CCCUAGCCUGCGUAUAUUUCU
Optimal Result 166		TCCACCGTATATCCCGGGCTG	3	Solyc08g066650.3.1	886-906	GAACCCGGGAUAUACGGUGGU	GAACCCGGGAUAUACGGUGGU : ::::::::::::::::: GUCGGGCCCUAUAUGCCACCU
Optimal Result 167		TGTTAGGGATGCACCGGACAC	3	Solyc08g066650.3.1	659-679	CUCUCCGGUGCAUCCCUAACC	CUCUCCGGUGCAUCCCUAACC : ::::::::::::::::: CACAGGCCACGUAGGGAUUGU
Optimal Result 168		TGTTAAGCAGACTACGCGCCG	2.5	Solyc08g066650.3.1	715-736	UGGACGCGUAGUCUGCUUAACU	UGGACGCGUAGUCUGCUUAACU : ::::::::::::::::: GCC-GCGCAUCAGACGAAUUGU
Optimal Result 169		TAATTGTCTACTTTAGGTCCA	3	Solyc08g066650.3.1	607-627	AGUACCUAAAGUAGACAAUUU	AGUACCUAAAGUAGACAAUUU : ::::::::::::::::: ACCUGGAUUUCAUCUGUUAAU
Optimal Result 170		TTGACGAAAATTGTAGTCCCG	3	Solyc08g066650.3.1	449-469	GGUGACUACAAUUUUCGUCAC	GGUGACUACAAUUUUCGUCAC : ::::::::::::::::: GCCCUGAUGUUAAAAGCAGUU
Optimal Result 171		TACTAAGGTAGCGTAGCCCTG	3	Solyc08g066650.3.1	476-496	GAUGGCUACGCUACCUUAGUC	GAUGGCUACGCUACCUUAGUC : ::::::::::::::::: GUCCCGAUGCGAUGGAAUCAU
Optimal Result 172		TTTGCACCGGGTCGAGCCCCT	3	Solyc08g066650.3.1	1603-1623	UGUGGCUCGACCCGGUGCAAC	UGUGGCUCGACCCGGUGCAAC : ::::::::::::::::: UCCCCGAGCUGGGCCACGUUU
Optimal Result 173		TGGATGCACCGGAGAGTACTA	3	Solyc08g066650.3.1	654-674	AAUUACUCUCCGGUGCAUCCC	AAUUACUCUCCGGUGCAUCCC : ::::::::::::::::: AUCAUGAGAGGCCACGUAGGU
Optimal Result 174		TGTGGTGTTGGCTCAGCCCTG	3	Solyc08g066650.3.1	1060-1080	GAAGGCUGAGCCAACACCACU	GAAGGCUGAGCCAACACCACU : ::::::::::::::::: GUCCCGACUCGGUUGUGGUGU
Optimal Result 175		TCGCTAGTCCATGCAGCACGG	3	Solyc08g066650.3.1	328-348	GCUUGCUGCAUGGACUAGCGU	GCUUGCUGCAUGGACUAGCGU : ::::::::::::::::: GGCACGACGUACCUGAUCGCU
Optimal Result 176		TCCTATGTAGGATAAGAACTA	3	Solyc08g066650.3.1	623-643	AAUUUCUUAUCCUACAUAGGU	AAUUUCUUAUCCUACAUAGGU : ::::::::::::::::: AUCAAGAAUAGGAUGUAUCCU
Optimal Result 177		TGCGGAGCTTGTCAAGGACGC	3	Solyc08g066650.3.1	1275-1295	CCAUCCUUGACAAGCUCCGCC	CCAUCCUUGACAAGCUCCGCC : ::::::::::::::::: CGCAGGAACUGUUCGAGGCGU
Optimal Result 178		TGGTCGAGCCACAAAGAACGC	3	Solyc08g066650.3.1	1595-1615	CCAUUCUUUGUGGCUCGACCC	CCAUUCUUUGUGGCUCGACCC : ::::::::::::::::: CGCAAGAAACACCGAGCUGGU
Optimal Result 179		TAGCAGACTACGCGTCCACCG	3	Solyc08g066650.3.1	712-732	GGAUGGACGCGUAGUCUGCUU	GGAUGGACGCGUAGUCUGCUU : ::::::::::::::::: GCCACCUGCGCAUCAGACGAU
Optimal Result 180		TACCTTTTATCGTCTCAGCTT	3	Solyc08g066650.3.1	732-752	UAACUGAGACGAUAAAAGGUU	UAACUGAGACGAUAAAAGGUU : ::::::::::::::::: UUCGACUCUGCUAUUUUCCAU
Optimal Result 181		TTAGTCACCTATGTGCCACTC	3	Solyc08g066650.3.1	437-457	CAAUGGCACAUAGGUGACUAC	CAAUGGCACAUAGGUGACUAC : ::::::::::::::::: CUCACCGUGUAUCCACUGAUU
Optimal Result 182		TAACCCATCCTGGTGCTGCTG	3	Solyc08g066650.3.1	966-986	GACCAGCACCAGGAUGGGUUC	GACCAGCACCAGGAUGGGUUC : ::::::::::::::::: GUCGUCGUGGUCCUACCCAAU
Optimal Result 183		TCTCACAGCAATCTGCAACCT	3	Solyc08g066650.3.1	1239-1259	UGAUUGCAGAUUGCUGUGAGC	UGAUUGCAGAUUGCUGUGAGC : ::::::::::::::::: UCCAACGUCUAACGACACUCU
Optimal Result 184		TGTGTCTGCGCTATGCTCCCT	3	Solyc08g066650.3.1	1253-1273	UGUGAGCAUAGCGCAGACACC	UGUGAGCAUAGCGCAGACACC : ::::::::::::::::: UCCCUCGUAUCGCGUCUGUGU
Optimal Result 185		TTACAGTGGTGTTGGCTCCGG	3	Solyc08g066650.3.1	1064-1084	GCUGAGCCAACACCACUGUAU	GCUGAGCCAACACCACUGUAU : ::::::::::::::::: GGCCUCGGUUGUGGUGACAUU
Optimal Result 186		TACGGACTAAGGTAGCGTCGG	3	Solyc08g066650.3.1	480-500	GCUACGCUACCUUAGUCCGUC	GCUACGCUACCUUAGUCCGUC : ::::::::::::::::: GGCUGCGAUGGAAUCAGGCAU
Optimal Result 187		TCTAAGGTAGCGTAGCCACCC	3	Solyc08g066650.3.1	475-495	CGAUGGCUACGCUACCUUAGU	CGAUGGCUACGCUACCUUAGU : ::::::::::::::::: CCCACCGAUGCGAUGGAAUCU
Optimal Result 188		TCGCTATGCTCACAGCAACCA	3	Solyc08g066650.3.1	1246-1266	AGAUUGCUGUGAGCAUAGCGC	AGAUUGCUGUGAGCAUAGCGC : ::::::::::::::::: ACCAACGACACUCGUAUCGCU
Optimal Result 189		TACTACGCGTCCATCCCCCAC	3	Solyc08g066650.3.1	707-727	CUUGGGGAUGGACGCGUAGUC	CUUGGGGAUGGACGCGUAGUC : ::::::::::::::::: CACCCCCUACCUGCGCAUCAU
Optimal Result 190		TTCAGGTAAGACATCCTTCCG	2	Solyc08g066650.3.1	1318-1339	CGGCAAGGAUGUCUUACCUGAU	CGGCAAGGAUGUCUUACCUGAU : ::::::::::::::::: GCC-UUCCUACAGAAUGGACUU
Optimal Result 191		TCTACGCGTCCATCCCCACGA	3	Solyc08g066650.3.1	706-726	ACUUGGGGAUGGACGCGUAGU	ACUUGGGGAUGGACGCGUAGU : ::::::::::::::::: AGCACCCCUACCUGCGCAUCU
Optimal Result 192		TAAAATTGTAGTCACCTACGA	3	Solyc08g066650.3.1	444-464	ACAUAGGUGACUACAAUUUUC	ACAUAGGUGACUACAAUUUUC : ::::::::::::::::: AGCAUCCACUGAUGUUAAAAU
Optimal Result 193		TTACACAAAATAGTACACCAT	3	Solyc08g066650.3.1	1887-1907	UUAGUGUACUAUUUUGUGUAU	UUAGUGUACUAUUUUGUGUAU : ::::::::::::::::: UACCACAUGAUAAAACACAUU
Optimal Result 194		TACGTTATGAACTCACTGCCG	2	Solyc08g066650.3.1	849-870	CGGACAGUGAGUUCAUAACGUU	CGGACAGUGAGUUCAUAACGUU : ::::::::::::::::: GCC-GUCACUCAAGUAUUGCAU
Optimal Result 195		TGCCTCTTAGCACCACAACCT	3	Solyc08g066650.3.1	1486-1506	UGCUUGUGGUGCUAAGAGGCC	UGCUUGUGGUGCUAAGAGGCC : ::::::::::::::::: UCCAACACCACGAUUCUCCGU
Optimal Result 196		TTTGAGATTACAACACCACCT	3	Solyc08g066650.3.1	1633-1653	UGAUGGUGUUGUAAUCUCAAU	UGAUGGUGUUGUAAUCUCAAU : ::::::::::::::::: UCCACCACAACAUUAGAGUUU
Optimal Result 197		TGTGTTGGGGAAATTACACGC	3	Solyc08g066650.3.1	1505-1525	CCUUGUAAUUUCCCCAACACC	CCUUGUAAUUUCCCCAACACC : ::::::::::::::::: CGCACAUUAAAGGGGUUGUGU
Optimal Result 198		TACCATTTCTTAGGTACGCGG	3	Solyc08g066650.3.1	411-431	GCACGUACCUAAGAAAUGGUC	GCACGUACCUAAGAAAUGGUC : ::::::::::::::::: GGCGCAUGGAUUCUUUACCAU
Optimal Result 199		TATGCACCGGAGAGTAATCTA	3	Solyc08g066650.3.1	652-672	AAAAUUACUCUCCGGUGCAUC	AAAAUUACUCUCCGGUGCAUC : ::::::::::::::::: AUCUAAUGAGAGGCCACGUAU
Optimal Result 200		TGATTGTATTAGGCTAATCTC	3	Solyc08g066650.3.1	1814-1834	CAUAUUAGCCUAAUACAAUCU	CAUAUUAGCCUAAUACAAUCU : ::::::::::::::::: CUCUAAUCGGAUUAUGUUAGU
Optimal Result 201		TGGCTAATATGATATAACCTA	3	Solyc08g066650.3.1	1804-1824	AAUGUUAUAUCAUAUUAGCCU	AAUGUUAUAUCAUAUUAGCCU : ::::::::::::::::: AUCCAAUAUAGUAUAAUCGGU
Optimal Result 202		TTAAGCAGGATTCATACTCCT	3	Solyc08g066650.3.1	1439-1459	UGCAGUAUGAAUCCUGCUUAU	UGCAGUAUGAAUCCUGCUUAU : ::::::::::::::::: UCCUCAUACUUAGGACGAAUU
Optimal Result 203		TGCAAGAGAAGCCATAGACGA	3	Solyc08g066650.3.1	104-124	ACAUCUAUGGCUUCUCUUGCU	ACAUCUAUGGCUUCUCUUGCU : ::::::::::::::::: AGCAGAUACCGAAGAGAACGU
Optimal Result 204		TCTAATCACCTCTTGATCCGC	3	Solyc08g066650.3.1	296-316	CCAGAUCAAGAGGUGAUUAGU	CCAGAUCAAGAGGUGAUUAGU : ::::::::::::::::: CGCCUAGUUCUCCACUAAUCU
Optimal Result 205		TTGCCATTGTCCTGGACCCTA	3	Solyc08g066650.3.1	425-445	AAUGGUCCAGGACAAUGGCAC	AAUGGUCCAGGACAAUGGCAC : ::::::::::::::::: AUCCCAGGUCCUGUUACCGUU
Optimal Result 206		TTCCGTAACCACTGGATGCGG	3	Solyc08g066650.3.1	833-853	GCUCAUCCAGUGGUUACGGAC	GCUCAUCCAGUGGUUACGGAC : ::::::::::::::::: GGCGUAGGUCACCAAUGCCUU
Optimal Result 207		TGGGAGACCATAAGGAAACTA	3	Solyc08g066650.3.1	1727-1747	AAAUUUCCUUAUGGUCUCCCC	AAAUUUCCUUAUGGUCUCCCC : ::::::::::::::::: AUCAAAGGAAUACCAGAGGGU
Optimal Result 208		TTAGCGTAGCCATCGAAACGC	3	Solyc08g066650.3.1	469-489	CCUUUUCGAUGGCUACGCUAC	CCUUUUCGAUGGCUACGCUAC : ::::::::::::::::: CGCAAAGCUACCGAUGCGAUU
Optimal Result 209		TAGGCGGAGCTTGTCAAGCAA	3	Solyc08g066650.3.1	1277-1297	AUCCUUGACAAGCUCCGCCUU	AUCCUUGACAAGCUCCGCCUU : ::::::::::::::::: AACGAACUGUUCGAGGCGGAU
Optimal Result 210		TTTAAATCCGGAATCAACCTA	3	Solyc08g066650.3.1	865-885	AACGUUGAUUCCGGAUUUAAU	AACGUUGAUUCCGGAUUUAAU : ::::::::::::::::: AUCCAACUAAGGCCUAAAUUU
Optimal Result 211		TGTGACATCTCAGGCACACTT	3	Solyc08g066650.3.1	1015-1035	UAUUGUGCCUGAGAUGUCACU	UAUUGUGCCUGAGAUGUCACU : ::::::::::::::::: UUCACACGGACUCUACAGUGU
Optimal Result 212		TGAACTATTACAGGCAATCGC	3	Solyc08g066650.3.1	271-291	CCAAUUGCCUGUAAUAGUUCC	CCAAUUGCCUGUAAUAGUUCC : ::::::::::::::::: CGCUAACGGACAUUAUCAAGU
Optimal Result 213		TCACCGGGTCGAGCCACACAC	3	Solyc08g066650.3.1	1600-1620	CUUUGUGGCUCGACCCGGUGC	CUUUGUGGCUCGACCCGGUGC : ::::::::::::::::: CACACACCGAGCUGGGCCACU
Optimal Result 214		TCAACCATGTAGCCCATACGC	3	Solyc08g066650.3.1	1745-1765	CCCUAUGGGCUACAUGGUUGU	CCCUAUGGGCUACAUGGUUGU : ::::::::::::::::: CGCAUACCCGAUGUACCAACU
Optimal Result 215		TTTTGTCTATGACCCATGCTA	3	Solyc08g066650.3.1	523-543	AAUCAUGGGUCAUAGACAAAU	AAUCAUGGGUCAUAGACAAAU : ::::::::::::::::: AUCGUACCCAGUAUCUGUUUU
Optimal Result 216		TGGCCTCTTAGCACCACACGG	3	Solyc08g066650.3.1	1487-1507	GCUUGUGGUGCUAAGAGGCCU	GCUUGUGGUGCUAAGAGGCCU : ::::::::::::::::: GGCACACCACGAUUCUCCGGU
Optimal Result 217		TGATTCATACTGCACATACCG	2.5	Solyc08g066650.3.1	1431-1452	UGGAUAUGUGCAGUAUGAAUCC	UGGAUAUGUGCAGUAUGAAUCC : ::::::::::::::::: GCC-AUACACGUCAUACUUAGU
Optimal Result 218		TGCACCACAAGCATAAGCCTT	3	Solyc08g066650.3.1	1478-1498	UAUGCUUAUGCUUGUGGUGCU	UAUGCUUAUGCUUGUGGUGCU : ::::::::::::::::: UUCCGAAUACGAACACCACGU
Optimal Result 219		TTCAATTACAATGGAACCCTA	3	Solyc08g066650.3.1	746-766	AAAGGUUCCAUUGUAAUUGAU	AAAGGUUCCAUUGUAAUUGAU : ::::::::::::::::: AUCCCAAGGUAACAUUAACUU
Optimal Result 220		TGTAACTCGCCTTCAACGCCC	3	Solyc08g066650.3.1	376-396	CGUCGUUGAAGGCGAGUUACC	CGUCGUUGAAGGCGAGUUACC : ::::::::::::::::: CCCGCAACUUCCGCUCAAUGU
Optimal Result 221		TGCAATTGGCTAGCAACCCTA	3	Solyc08g066650.3.1	259-279	AAAGGUUGCUAGCCAAUUGCC	AAAGGUUGCUAGCCAAUUGCC : ::::::::::::::::: AUCCCAACGAUCGGUUAACGU
Optimal Result 222		TCTATGCTCACAGCAATCCGG	3	Solyc08g066650.3.1	1244-1264	GCAGAUUGCUGUGAGCAUAGC	GCAGAUUGCUGUGAGCAUAGC : ::::::::::::::::: GGCCUAACGACACUCGUAUCU
Optimal Result 223		TCGCGTCCATCCCCAAGTCTT	3	Solyc08g066650.3.1	703-723	UAAACUUGGGGAUGGACGCGU	UAAACUUGGGGAUGGACGCGU : ::::::::::::::::: UUCUGAACCCCUACCUGCGCU
Optimal Result 224		TCGTAGCCATCGAAAAGGCGT	3	Solyc08g066650.3.1	466-486	UCACCUUUUCGAUGGCUACGC	UCACCUUUUCGAUGGCUACGC : ::::::::::::::::: UGCGGAAAAGCUACCGAUGCU

## Sheet: SlDXS
amiRNA name	Other name	amiRNA sequence	Score	Target accession	Coordinates	Target sequence	Base-pairing
Optimal Result 1	syn-tasiR-SlDXS-1	GACGGUUCUGUGUCAGGAUAU	1	Solyc01g067890.4.1	1473-1493	GUGCCAAGACACAGUCCUAUA	GUGCCAAGACACAGUCCUAUA :::::::::::::::::::: GACGGUUCUGUGUCAGGAUAU
Optimal Result 2	syn-tasiR-SlDXS-2	UAUUGAUCCUUCUUCGACCGA	1	Solyc01g067890.4.1	2216-2236	ACGGUCGAAGAAGGAUCAAUA	ACGGUCGAAGAAGGAUCAAUA :::::::::::::::::::: AGCCAGCUUCUUCCUAGUUAU
Optimal Result 3		AUCUGUGUCAGGAUAUGUUGU	1	Solyc01g067890.4.1	1478-1498	AAGACACAGUCCUAUACAACA	AAGACACAGUCCUAUACAACA :::::::::::::::::::: AUCUGUGUCAGGAUAUGUUGU
Optimal Result 4		ACCAAUCUUCAUGAUUUUGUU	1	Solyc01g067890.4.1	1326-1346	AGGUUAGAAGUACUAAAACAA	AGGUUAGAAGUACUAAAACAA :::::::::::::::::::: ACCAAUCUUCAUGAUUUUGUU
Optimal Result 5		GACGAUCUUAGGGCGCCGAAU	1	Solyc01g067890.4.1	2108-2128	GUGCUAGAAUCCCGCGGCUUA	GUGCUAGAAUCCCGCGGCUUA :::::::::::::::::::: GACGAUCUUAGGGCGCCGAAU
Optimal Result 6		GCCUAUACCGAGUCGUCACGU	1	Solyc01g067890.4.1	2065-2085	GGGAUAUGGCUCAGCAGUGCA	GGGAUAUGGCUCAGCAGUGCA :::::::::::::::::::: GCCUAUACCGAGUCGUCACGU
Optimal Result 7		UCCUGGUACGGGAGUAUUCCU	1	Solyc01g067890.4.1	2166-2186	UGGACCAUGCCCUCAUAAGGA	UGGACCAUGCCCUCAUAAGGA :::::::::::::::::::: UCCUGGUACGGGAGUAUUCCU
Optimal Result 8		CACCGGAUUGUGGUAGAGUGU	1	Solyc01g067890.4.1	2370-2390	CUGGCCUAACACCAUCUCACA	CUGGCCUAACACCAUCUCACA :::::::::::::::::::: CACCGGAUUGUGGUAGAGUGU
Optimal Result 9		UUCUCGAAGGCCGACCUUUGU	1	Solyc01g067890.4.1	1980-2000	UAGAGCUUCCGGCUGGAAACA	UAGAGCUUCCGGCUGGAAACA :::::::::::::::::::: UUCUCGAAGGCCGACCUUUGU
Optimal Result 10		UUCACGAAACUCGUCCAAUGU	1	Solyc01g067890.4.1	1093-1113	UAGUGCUUUGAGCAGGUUACA	UAGUGCUUUGAGCAGGUUACA :::::::::::::::::::: UUCACGAAACUCGUCCAAUGU
Optimal Result 11		GACAUCUCGAAGGCCGACCUU	1	Solyc01g067890.4.1	1977-1997	GUGUAGAGCUUCCGGCUGGAA	GUGUAGAGCUUCCGGCUGGAA :::::::::::::::::::: GACAUCUCGAAGGCCGACCUU
Optimal Result 12		AACGACGGUACCCCCCACCCU	1	Solyc01g067890.4.1	1557-1577	AUGCUGCCAUGGGGGGUGGGA	AUGCUGCCAUGGGGGGUGGGA :::::::::::::::::::: AACGACGGUACCCCCCACCCU
Optimal Result 13		AUCGACGGGCACUCCAAACGU	1	Solyc01g067890.4.1	1760-1780	AAGCUGCCCGUGAGGUUUGCA	AAGCUGCCCGUGAGGUUUGCA :::::::::::::::::::: AUCGACGGGCACUCCAAACGU
Optimal Result 14		AUCCUCGGAACGUUUUAGUGU	1	Solyc01g067890.4.1	2182-2202	AAGGAGCCUUGCAAAAUCACA	AAGGAGCCUUGCAAAAUCACA :::::::::::::::::::: AUCCUCGGAACGUUUUAGUGU
Optimal Result 15		CUCUCCCGAAUACUGGUCCAU	1	Solyc01g067890.4.1	1718-1738	CAGAGGGCUUAUGACCAGGUA	CAGAGGGCUUAUGACCAGGUA :::::::::::::::::::: CUCUCCCGAAUACUGGUCCAU
Optimal Result 16		CACCCCCAGUGGAACCGAGUU	1	Solyc01g067890.4.1	624-644	CUGGGGGUCACCUUGGCUCAA	CUGGGGGUCACCUUGGCUCAA :::::::::::::::::::: CACCCCCAGUGGAACCGAGUU
Optimal Result 17		UCCCCCCACCCUGGCCUUACU	1	Solyc01g067890.4.1	1566-1586	UGGGGGGUGGGACCGGAAUGA	UGGGGGGUGGGACCGGAAUGA :::::::::::::::::::: UCCCCCCACCCUGGCCUUACU
Optimal Result 18		GCCCCCACCCUGGCCUUACUU	1	Solyc01g067890.4.1	1567-1587	GGGGGGUGGGACCGGAAUGAA	GGGGGGUGGGACCGGAAUGAA :::::::::::::::::::: GCCCCCACCCUGGCCUUACUU
Optimal Result 19		CUCAGAUUAUCCGGAGAGUCU	1	Solyc01g067890.4.1	1112-1132	CAGUCUAAUAGGCCUCUCAGA	CAGUCUAAUAGGCCUCUCAGA :::::::::::::::::::: CUCAGAUUAUCCGGAGAGUCU
Optimal Result 20		GUCUCACCGAGAUAACCCUAU	1	Solyc01g067890.4.1	2050-2070	GAGAGUGGCUCUAUUGGGAUA	GAGAGUGGCUCUAUUGGGAUA :::::::::::::::::::: GUCUCACCGAGAUAACCCUAU
Optimal Result 21		ACCUAAAUGAUUCGCUAGCCU	1	Solyc01g067890.4.1	802-822	AGGAUUUACUAAGCGAUCGGA	AGGAUUUACUAAGCGAUCGGA :::::::::::::::::::: ACCUAAAUGAUUCGCUAGCCU
Optimal Result 22		GCCA-GUCCGAAGGAAUAGUCU	1.5	Solyc01g067890.4.1	456-477	UGGUUCAGGCUUCCUUAUCAGA	UGGUUCAGGCUUCCUUAUCAGA .::: ::::::::::::::::: GCCA-GUCCGAAGGAAUAGUCU
Optimal Result 23		GCC-CUUAUGAUGUGUGUCUCU	1.5	Solyc01g067890.4.1	481-502	UGGAGAAUACUACACACAGAGA	UGGAGAAUACUACACACAGAGA .:: :::::::::::::::::: GCC-CUUAUGAUGUGUGUCUCU
Optimal Result 24		GCC-CGGUACUGUCGUCCAGUU	1.5	Solyc01g067890.4.1	943-964	UGGUGCCAUGACAGCAGGUCAA	UGGUGCCAUGACAGCAGGUCAA .:: :::::::::::::::::: GCC-CGGUACUGUCGUCCAGUU
Optimal Result 25		ACCAGUUCUUUUCCAGUGCAU	1.5	Solyc01g067890.4.1	435-455	AGGUCAAGAAAAGGUCACGUG	AGGUCAAGAAAAGGUCACGUG :::::::::::::::::::. ACCAGUUCUUUUCCAGUGCAU
Optimal Result 26		CACGAUGAGACCUACCCGGUU	1.5	Solyc01g067890.4.1	1050-1070	CUGCUACUCUGGAUGGGCCAG	CUGCUACUCUGGAUGGGCCAG :::::::::::::::::::. CACGAUGAGACCUACCCGGUU
Optimal Result 27		CACGGUACCCCCCACCCUGGU	1.5	Solyc01g067890.4.1	1560-1580	CUGCCAUGGGGGGUGGGACCG	CUGCCAUGGGGGGUGGGACCG :::::::::::::::::::. CACGGUACCCCCCACCCUGGU
Optimal Result 28		AACAAUAACGGCAUUAUCCAU	1.5	Solyc01g067890.4.1	921-941	AUGUUAUUGCCGUAAUAGGUG	AUGUUAUUGCCGUAAUAGGUG :::::::::::::::::::. AACAAUAACGGCAUUAUCCAU
Optimal Result 29		GUCAAGUUCGGGAGGAGAAUU	1.5	Solyc01g067890.4.1	2568-2588	GAGUUCAAGCCCUCCUCUUAG	GAGUUCAAGCCCUCCUCUUAG :::::::::::::::::::. GUCAAGUUCGGGAGGAGAAUU
Optimal Result 30		UACAAGUCAAGUACCGGAAUU	1.5	Solyc01g067890.4.1	2256-2276	UUGUUCAGUUCAUGGCCUUAG	UUGUUCAGUUCAUGGCCUUAG :::::::::::::::::::. UACAAGUCAAGUACCGGAAUU
Optimal Result 31		AACCAGGUUGUGUAACACCAU	1.5	Solyc01g067890.4.1	1809-1829	AUGGUCCAACACAUUGUGGUG	AUGGUCCAACACAUUGUGGUG :::::::::::::::::::. AACCAGGUUGUGUAACACCAU
Optimal Result 32		CUCCAGGUCAUGACUAGGUAU	1.5	Solyc01g067890.4.1	1347-1367	CAGGUCCAGUACUGAUCCAUG	CAGGUCCAGUACUGAUCCAUG :::::::::::::::::::. CUCCAGGUCAUGACUAGGUAU
Optimal Result 33		CACCUGGUACGGGAGUAUUCU	1.5	Solyc01g067890.4.1	2165-2185	CUGGACCAUGCCCUCAUAAGG	CUGGACCAUGCCCUCAUAAGG :::::::::::::::::::. CACCUGGUACGGGAGUAUUCU
Optimal Result 34		CACGGGCACUCCAAACGUUAU	1.5	Solyc01g067890.4.1	1763-1783	CUGCCCGUGAGGUUUGCAAUG	CUGCCCGUGAGGUUUGCAAUG :::::::::::::::::::. CACGGGCACUCCAAACGUUAU
Optimal Result 35		AACGAGCACCGUACUAAUCAU	1.5	Solyc01g067890.4.1	1212-1232	AUGCUCGUGGCAUGAUUAGUG	AUGCUCGUGGCAUGAUUAGUG :::::::::::::::::::. AACGAGCACCGUACUAAUCAU
Optimal Result 36		CUCCGGAUCCCUACCGACAAU	1.5	Solyc01g067890.4.1	873-893	CAGGCCUAGGGAUGGCUGUUG	CAGGCCUAGGGAUGGCUGUUG :::::::::::::::::::. CUCCGGAUCCCUACCGACAAU
Optimal Result 37		CACAACCUCGAGAUUCAUCAU	1.5	Solyc01g067890.4.1	1077-1097	CUGUUGGAGCUCUAAGUAGUG	CUGUUGGAGCUCUAAGUAGUG :::::::::::::::::::. CACAACCUCGAGAUUCAUCAU
Optimal Result 38		AACCCCCCACCCUGGCCUUAU	1.5	Solyc01g067890.4.1	1565-1585	AUGGGGGGUGGGACCGGAAUG	AUGGGGGGUGGGACCGGAAUG :::::::::::::::::::. AACCCCCCACCCUGGCCUUAU
Optimal Result 39		AACGACCAAUGGACCUGAGAU	1.5	Solyc01g067890.4.1	984-1004	AUGCUGGUUACCUGGACUCUG	AUGCUGGUUACCUGGACUCUG :::::::::::::::::::. AACGACCAAUGGACCUGAGAU
Optimal Result 40		UGCCACAUCUCGAAGGCCGAU	1.5	Solyc01g067890.4.1	1974-1994	UCGGUGUAGAGCUUCCGGCUG	UCGGUGUAGAGCUUCCGGCUG :::::::::::::::::::. UGCCACAUCUCGAAGGCCGAU
Optimal Result 41		AUCGAAUGAGUACUCCAGUUU	1.5	Solyc01g067890.4.1	422-442	AAGCUUACUCAUGAGGUCAAG	AAGCUUACUCAUGAGGUCAAG :::::::::::::::::::. AUCGAAUGAGUACUCCAGUUU
Optimal Result 42		AGCGGAUAAAACCUGUGACAU	1.5	Solyc01g067890.4.1	509-529	ACGCCUAUUUUGGACACUGUG	ACGCCUAUUUUGGACACUGUG :::::::::::::::::::. AGCGGAUAAAACCUGUGACAU
Optimal Result 43		ACCCGAAUACUGGUCCAUCAU	1.5	Solyc01g067890.4.1	1721-1741	AGGGCUUAUGACCAGGUAGUG	AGGGCUUAUGACCAGGUAGUG :::::::::::::::::::. ACCCGAAUACUGGUCCAUCAU
Optimal Result 44		AGCUUUUGUUGUCCAGGUCAU	2	Solyc01g067890.4.1	1337-1357	ACUAAAACAACAGGUCCAGUA	ACUAAAACAACAGGUCCAGUA : :::::::::::::::::: AGCUUUUGUUGUCCAGGUCAU
Optimal Result 45		GGCGGUUGUGUGGGGUGAUCU	2	Solyc01g067890.4.1	167-187	GCACCAACACACCCCACUAGA	GCACCAACACACCCCACUAGA : :::::::::::::::::: GGCGGUUGUGUGGGGUGAUCU
Optimal Result 46		UGCAGUUACGUGGCGUUCUAU	2	Solyc01g067890.4.1	684-704	UCUUCAAUGCACCGCAAGAUA	UCUUCAAUGCACCGCAAGAUA : :::::::::::::::::: UGCAGUUACGUGGCGUUCUAU
Optimal Result 47		GUCGAUUAACGCUAAGAGUUU	2	Solyc01g067890.4.1	1304-1324	GAUCUAAUUGCGAUUCUCAAA	GAUCUAAUUGCGAUUCUCAAA : :::::::::::::::::: GUCGAUUAACGCUAAGAGUUU
Optimal Result 48		CUCGUUGUGUGGGGUGAUCUU	2	Solyc01g067890.4.1	168-188	CACCAACACACCCCACUAGAA	CACCAACACACCCCACUAGAA : :::::::::::::::::: CUCGUUGUGUGGGGUGAUCUU
Optimal Result 49		CGCUCUGUGUCAGGAUAUGUU	2	Solyc01g067890.4.1	1476-1496	CCAAGACACAGUCCUAUACAA	CCAAGACACAGUCCUAUACAA : :::::::::::::::::: CGCUCUGUGUCAGGAUAUGUU
Optimal Result 50		AUCGUUGUCCAGGUCAUGACU	2	Solyc01g067890.4.1	1341-1361	AAACAACAGGUCCAGUACUGA	AAACAACAGGUCCAGUACUGA : :::::::::::::::::: AUCGUUGUCCAGGUCAUGACU
Optimal Result 51		CACUGUGGUAGAGUGUAACGU	2	Solyc01g067890.4.1	2375-2395	CUAACACCAUCUCACAUUGCA	CUAACACCAUCUCACAUUGCA : :::::::::::::::::: CACUGUGGUAGAGUGUAACGU
Optimal Result 52		CGCACUGAAUACUAAUUGAGU	2	Solyc01g067890.4.1	2595-2615	CCAUGACUUAUGAUUAACUCA	CCAUGACUUAUGAUUAACUCA : :::::::::::::::::: CGCACUGAAUACUAAUUGAGU
Optimal Result 53		CACCGUCCUAAAUGAUUCGCU	2	Solyc01g067890.4.1	797-817	CUUGCAGGAUUUACUAAGCGA	CUUGCAGGAUUUACUAAGCGA : :::::::::::::::::: CACCGUCCUAAAUGAUUCGCU
Optimal Result 54		CACAUUCAUCACGAAACUCGU	2	Solyc01g067890.4.1	1086-1106	CUCUAAGUAGUGCUUUGAGCA	CUCUAAGUAGUGCUUUGAGCA : :::::::::::::::::: CACAUUCAUCACGAAACUCGU
Optimal Result 55		CGCAGUAUUCCUCGGAACGUU	2	Solyc01g067890.4.1	2175-2195	CCCUCAUAAGGAGCCUUGCAA	CCCUCAUAAGGAGCCUUGCAA : :::::::::::::::::: CGCAGUAUUCCUCGGAACGUU
Optimal Result 56		CACCUUAGGGCGCCGAAUGUU	2	Solyc01g067890.4.1	2111-2131	CUAGAAUCCCGCGGCUUACAA	CUAGAAUCCCGCGGCUUACAA : :::::::::::::::::: CACCUUAGGGCGCCGAAUGUU
Optimal Result 57		GCCAAUACUGGUCCAUCACGU	2	Solyc01g067890.4.1	1723-1743	GGCUUAUGACCAGGUAGUGCA	GGCUUAUGACCAGGUAGUGCA : :::::::::::::::::: GCCAAUACUGGUCCAUCACGU
Optimal Result 58		CACUGUACCGUACAGAAGGAU	2	Solyc01g067890.4.1	1842-1862	CUUACAUGGCAUGUCUUCCUA	CUUACAUGGCAUGUCUUCCUA : :::::::::::::::::: CACUGUACCGUACAGAAGGAU
Optimal Result 59		UCCCCUACCAGUGUUGUAACU	2	Solyc01g067890.4.1	1282-1302	UGUGGAUGGUCACAACAUUGA	UGUGGAUGGUCACAACAUUGA : :::::::::::::::::: UCCCCUACCAGUGUUGUAACU
Optimal Result 60		AUCGUGUACUCCACGAUUAGU	2	Solyc01g067890.4.1	2196-2216	AAUCACAUGAGGUGCUAAUCA	AAUCACAUGAGGUGCUAAUCA : :::::::::::::::::: AUCGUGUACUCCACGAUUAGU
Optimal Result 61		CUCUCGGUCACGGUUCUGUGU	2	Solyc01g067890.4.1	1465-1485	CAAAGCCAGUGCCAAGACACA	CAAAGCCAGUGCCAAGACACA : :::::::::::::::::: CUCUCGGUCACGGUUCUGUGU
Optimal Result 62		CUCAAGGACCCUAAAACUUGU	2	Solyc01g067890.4.1	312-332	CAUUUCCUGGGAUUUUGAACA	CAUUUCCUGGGAUUUUGAACA : :::::::::::::::::: CUCAAGGACCCUAAAACUUGU
Optimal Result 63		UGCGCGCCGAAUGUUCAUUGU	2	Solyc01g067890.4.1	2117-2137	UCCCGCGGCUUACAAGUAACA	UCCCGCGGCUUACAAGUAACA : :::::::::::::::::: UGCGCGCCGAAUGUUCAUUGU
Optimal Result 64		GACUGGACCUGAGACUGUACU	2	Solyc01g067890.4.1	990-1010	GUUACCUGGACUCUGACAUGA	GUUACCUGGACUCUGACAUGA : :::::::::::::::::: GACUGGACCUGAGACUGUACU
Optimal Result 65		AGCUCGAAUGAGUACUCCAGU	2	Solyc01g067890.4.1	420-440	ACAAGCUUACUCAUGAGGUCA	ACAAGCUUACUCAUGAGGUCA : :::::::::::::::::: AGCUCGAAUGAGUACUCCAGU
Optimal Result 66		UUCCAGAAGUUACGUGGCGUU	2	Solyc01g067890.4.1	680-700	UAUGUCUUCAAUGCACCGCAA	UAUGUCUUCAAUGCACCGCAA : :::::::::::::::::: UUCCAGAAGUUACGUGGCGUU
Optimal Result 67		CGCCUCUCCGAGAUCUCCAGU	2	Solyc01g067890.4.1	2424-2444	CCAGAGAGGCUCUAGAGGUCA	CCAGAGAGGCUCUAGAGGUCA : :::::::::::::::::: CGCCUCUCCGAGAUCUCCAGU
Optimal Result 68		ACCACCGGAUUGUGGUAGAGU	2	Solyc01g067890.4.1	2368-2388	AGCUGGCCUAACACCAUCUCA	AGCUGGCCUAACACCAUCUCA : :::::::::::::::::: ACCACCGGAUUGUGGUAGAGU
Optimal Result 69		UCCAACGAAACCGUGGCCGGU	2	Solyc01g067890.4.1	832-852	UGAUUGCUUUGGCACCGGCCA	UGAUUGCUUUGGCACCGGCCA : :::::::::::::::::: UCCAACGAAACCGUGGCCGGU
Optimal Result 70		CGCACCCCCCACCCUGGCCUU	2	Solyc01g067890.4.1	1563-1583	CCAUGGGGGGUGGGACCGGAA	CCAUGGGGGGUGGGACCGGAA : :::::::::::::::::: CGCACCCCCCACCCUGGCCUU
Optimal Result 71		AGCCCCCCAGUGGAACCGAGU	2	Solyc01g067890.4.1	623-643	ACUGGGGGUCACCUUGGCUCA	ACUGGGGGUCACCUUGGCUCA : :::::::::::::::::: AGCCCCCCAGUGGAACCGAGU
Optimal Result 72		GUCUUCCAGUGCACACCAAGU	2	Solyc01g067890.4.1	442-462	GAAAAGGUCACGUGUGGUUCA	GAAAAGGUCACGUGUGGUUCA : :::::::::::::::::: GUCUUCCAGUGCACACCAAGU
Optimal Result 73		AUCCUCCAAUCUUCAUGAUUU	2	Solyc01g067890.4.1	1322-1342	AAAGAGGUUAGAAGUACUAAA	AAAGAGGUUAGAAGUACUAAA : :::::::::::::::::: AUCCUCCAAUCUUCAUGAUUU
Optimal Result 74		AACAUCAAAAUCCAGUACUGU	2	Solyc01g067890.4.1	2492-2512	AUAUAGUUUUAGGUCAUGACA	AUAUAGUUUUAGGUCAUGACA : :::::::::::::::::: AACAUCAAAAUCCAGUACUGU
Optimal Result 75		UCCAGAUUAACGCUAAGAGUU	2	Solyc01g067890.4.1	1303-1323	UGAUCUAAUUGCGAUUCUCAA	UGAUCUAAUUGCGAUUCUCAA : :::::::::::::::::: UCCAGAUUAACGCUAAGAGUU
Optimal Result 76		UGCCUAUGUUAAAAGUUACAU	2	Solyc01g067890.4.1	596-616	UCAGAUACAAUUUUCAAUGUA	UCAGAUACAAUUUUCAAUGUA : :::::::::::::::::: UGCCUAUGUUAAAAGUUACAU
Optimal Result 77		CGCAGAGUCGUCCGGAUCCCU	2	Solyc01g067890.4.1	864-884	CCAUCUCAGCAGGCCUAGGGA	CCAUCUCAGCAGGCCUAGGGA : :::::::::::::::::: CGCAGAGUCGUCCGGAUCCCU
Optimal Result 78		UACCCAGUACUGUAUUCGUCU	2	Solyc01g067890.4.1	2500-2520	UUAGGUCAUGACAUAAGCAGA	UUAGGUCAUGACAUAAGCAGA : :::::::::::::::::: UACCCAGUACUGUAUUCGUCU
Optimal Result 79		GACAAAGUACGUCUCCCGAAU	2	Solyc01g067890.4.1	1708-1728	GUCUUUCAUGCAGAGGGCUUA	GUCUUUCAUGCAGAGGGCUUA : :::::::::::::::::: GACAAAGUACGUCUCCCGAAU
Optimal Result 80		GCCGUACUGUAUUCGUCUAAU	2	Solyc01g067890.4.1	2503-2523	GGUCAUGACAUAAGCAGAUUA	GGUCAUGACAUAAGCAGAUUA : :::::::::::::::::: GCCGUACUGUAUUCGUCUAAU
Optimal Result 81		AUCGAACUGACCAUCUUCCCU	2	Solyc01g067890.4.1	745-765	AAUCUUGACUGGUAGAAGGGA	AAUCUUGACUGGUAGAAGGGA : :::::::::::::::::: AUCGAACUGACCAUCUUCCCU
Optimal Result 82		AACCCACUACCACGGUACUGU	2	Solyc01g067890.4.1	935-955	AUAGGUGAUGGUGCCAUGACA	AUAGGUGAUGGUGCCAUGACA : :::::::::::::::::: AACCCACUACCACGGUACUGU
Optimal Result 83		GGCCUACGUGCAAAGACGUUU	2	Solyc01g067890.4.1	2141-2161	GCAGAUGCACGUUUCUGCAAA	GCAGAUGCACGUUUCUGCAAA : :::::::::::::::::: GGCCUACGUGCAAAGACGUUU
Optimal Result 84		UCCCCACGAUUAGUGACAGCU	2	Solyc01g067890.4.1	2203-2223	UGAGGUGCUAAUCACUGUCGA	UGAGGUGCUAAUCACUGUCGA : :::::::::::::::::: UCCCCACGAUUAGUGACAGCU
Optimal Result 85		ACCUCACGAAACUCGUCCAAU	2	Solyc01g067890.4.1	1091-1111	AGUAGUGCUUUGAGCAGGUUA	AGUAGUGCUUUGAGCAGGUUA : :::::::::::::::::: ACCUCACGAAACUCGUCCAAU
Optimal Result 86		AUCGUACCGAAACACACGAAU	2	Solyc01g067890.4.1	289-309	AAUCAUGGCUUUGUGUGCUUA	AAUCAUGGCUUUGUGUGCUUA : :::::::::::::::::: AUCGUACCGAAACACACGAAU
Optimal Result 87		GGCCAACCAUCUCUAGAUUUU	2	Solyc01g067890.4.1	887-907	GCUGUUGGUAGAGAUCUAAAA	GCUGUUGGUAGAGAUCUAAAA : :::::::::::::::::: GGCCAACCAUCUCUAGAUUUU
Optimal Result 88		CUCCUACAGCUGUAAUUCCGU	2	Solyc01g067890.4.1	766-786	CAAGAUGUCGACAUUAAGGCA	CAAGAUGUCGACAUUAAGGCA : :::::::::::::::::: CUCCUACAGCUGUAAUUCCGU
Optimal Result 89		AUCUCAAUUGAAACAAUACGU	2	Solyc01g067890.4.1	2720-2740	AAUAGUUAACUUUGUUAUGCA	AAUAGUUAACUUUGUUAUGCA : :::::::::::::::::: AUCUCAAUUGAAACAAUACGU
Optimal Result 90		UGCAGAAUCAGAGGUGGUACU	2	Solyc01g067890.4.1	2580-2600	UCCUCUUAGUCUCCACCAUGA	UCCUCUUAGUCUCCACCAUGA : :::::::::::::::::: UGCAGAAUCAGAGGUGGUACU
Optimal Result 91		GGCAGAACUACCGUUCAACUU	2	Solyc01g067890.4.1	2281-2301	GCUUCUUGAUGGCAAGUUGAA	GCUUCUUGAUGGCAAGUUGAA : :::::::::::::::::: GGCAGAACUACCGUUCAACUU
Optimal Result 92		GCCAUAACUAACUCCCCCUCU	2	Solyc01g067890.4.1	2031-2051	GGAUAUUGAUUGAGGGGGAGA	GGAUAUUGAUUGAGGGGGAGA : :::::::::::::::::: GCCAUAACUAACUCCCCCUCU
Optimal Result 93		UCCAUAACGGCAUUAUCCACU	2	Solyc01g067890.4.1	922-942	UGUUAUUGCCGUAAUAGGUGA	UGUUAUUGCCGUAAUAGGUGA : :::::::::::::::::: UCCAUAACGGCAUUAUCCACU
Optimal Result 94		AACCAAAAUCCAGUACUGUAU	2	Solyc01g067890.4.1	2494-2514	AUAGUUUUAGGUCAUGACAUA	AUAGUUUUAGGUCAUGACAUA : :::::::::::::::::: AACCAAAAUCCAGUACUGUAU
Optimal Result 95		GCC-GGUACGGGAGUAUUCCUU	2	Solyc01g067890.4.1	2166-2187	UGGACCAUGCCCUCAUAAGGAG	UGGACCAUGCCCUCAUAAGGAG .:: :::::::::::::::::. GCC-GGUACGGGAGUAUUCCUU
Optimal Result 96		GCCA-UGGACCUGAGACUGUAU	2	Solyc01g067890.4.1	988-1009	UGGUUACCUGGACUCUGACAUG	UGGUUACCUGGACUCUGACAUG .::: ::::::::::::::::. GCCA-UGGACCUGAGACUGUAU
Optimal Result 97		GCCAA-GACUAACACAUUGGCU	2	Solyc01g067890.4.1	2618-2639	UGGUUUCUGAUUGUGUAACCGG	UGGUUUCUGAUUGUGUAACCGG .:::: :::::::::::::::. GCCAA-GACUAACACAUUGGCU
Optimal Result 98		GCC-GUCUCGUCCAGAACAACU	2	Solyc01g067890.4.1	1782-1803	UGGACAGAGCAGGUCUUGUUGG	UGGACAGAGCAGGUCUUGUUGG .:: :::::::::::::::::. GCC-GUCUCGUCCAGAACAACU
Optimal Result 99		UACAUUUUAUAUCAAAAUCCU	2	Solyc01g067890.4.1	2485-2505	UUGUAAAAUAUAGUUUUAGGU	UUGUAAAAUAUAGUUUUAGGU ::::::::::::::::::: UACAUUUUAUAUCAAAAUCCU
Optimal Result 100		UGCGUUUCCCUCAAUGAUUCU	2	Solyc01g067890.4.1	1146-1166	UCGCAAAGGGAGUUACUAAGC	UCGCAAAGGGAGUUACUAAGC ::::::::::::::::::: UGCGUUUCCCUCAAUGAUUCU
Optimal Result 101		AUCUUUUCCAGUGCACACCAU	2	Solyc01g067890.4.1	440-460	AAGAAAAGGUCACGUGUGGUU	AAGAAAAGGUCACGUGUGGUU ::::::::::::::::::: AUCUUUUCCAGUGCACACCAU
Optimal Result 102		CUCUCUGGCGGUUGCGGAUAU	2	Solyc01g067890.4.1	497-517	CAGAGACCGCCAACGCCUAUU	CAGAGACCGCCAACGCCUAUU ::::::::::::::::::: CUCUCUGGCGGUUGCGGAUAU
Optimal Result 103		GACCCUGGCCUUACUUGGAAU	2	Solyc01g067890.4.1	1572-1592	GUGGGACCGGAAUGAACCUUU	GUGGGACCGGAAUGAACCUUU ::::::::::::::::::: GACCCUGGCCUUACUUGGAAU
Optimal Result 104		ACCAGUGCACACCAAGUCCGU	2	Solyc01g067890.4.1	446-466	AGGUCACGUGUGGUUCAGGCU	AGGUCACGUGUGGUUCAGGCU ::::::::::::::::::: ACCAGUGCACACCAAGUCCGU
Optimal Result 105		CACCAUCUUCCCUGUUCUACU	2	Solyc01g067890.4.1	753-773	CUGGUAGAAGGGACAAGAUGU	CUGGUAGAAGGGACAAGAUGU ::::::::::::::::::: CACCAUCUUCCCUGUUCUACU
Optimal Result 106		GCCCCUCUCUCACCGAGAUAU	2	Solyc01g067890.4.1	2044-2064	GGGGGAGAGAGUGGCUCUAUU	GGGGGAGAGAGUGGCUCUAUU ::::::::::::::::::: GCCCCUCUCUCACCGAGAUAU
Optimal Result 107		GUCUCUCGACGUCUAUUCAUU	2	Solyc01g067890.4.1	1403-1423	GAGAGAGCUGCAGAUAAGUAU	GAGAGAGCUGCAGAUAAGUAU ::::::::::::::::::: GUCUCUCGACGUCUAUUCAUU
Optimal Result 108		AUCGCUAGCCUCUCACUUAUU	2	Solyc01g067890.4.1	812-832	AAGCGAUCGGAGAGUGAAUAU	AAGCGAUCGGAGAGUGAAUAU ::::::::::::::::::: AUCGCUAGCCUCUCACUUAUU
Optimal Result 109		ACCAGUACUGUAUUCGUCUAU	2	Solyc01g067890.4.1	2502-2522	AGGUCAUGACAUAAGCAGAUU	AGGUCAUGACAUAAGCAGAUU ::::::::::::::::::: ACCAGUACUGUAUUCGUCUAU
Optimal Result 110		UACGUUACCUGUCUCGUCCAU	2	Solyc01g067890.4.1	1776-1796	UUGCAAUGGACAGAGCAGGUC	UUGCAAUGGACAGAGCAGGUC ::::::::::::::::::: UACGUUACCUGUCUCGUCCAU
Optimal Result 111		CACACGUUAGAUAAGCAGAAU	2	Solyc01g067890.4.1	1693-1713	CUGUGCAAUCUAUUCGUCUUU	CUGUGCAAUCUAUUCGUCUUU ::::::::::::::::::: CACACGUUAGAUAAGCAGAAU
Optimal Result 112		GCCCAGUGGAACCGAGUUCAU	2	Solyc01g067890.4.1	627-647	GGGGUCACCUUGGCUCAAGUC	GGGGUCACCUUGGCUCAAGUC ::::::::::::::::::: GCCCAGUGGAACCGAGUUCAU
Optimal Result 113		UACUCGUCCAAUGUCAGAUUU	2	Solyc01g067890.4.1	1100-1120	UUGAGCAGGUUACAGUCUAAU	UUGAGCAGGUUACAGUCUAAU ::::::::::::::::::: UACUCGUCCAAUGUCAGAUUU
Optimal Result 114		AACGUGGCGUUCUAUCCUAAU	2	Solyc01g067890.4.1	690-710	AUGCACCGCAAGAUAGGAUUC	AUGCACCGCAAGAUAGGAUUC ::::::::::::::::::: AACGUGGCGUUCUAUCCUAAU
Optimal Result 115		GUCUGGCGGUUGCGGAUAAAU	2	Solyc01g067890.4.1	499-519	GAGACCGCCAACGCCUAUUUU	GAGACCGCCAACGCCUAUUUU ::::::::::::::::::: GUCUGGCGGUUGCGGAUAAAU
Optimal Result 116		GCCUGGCCUUACUUGGAAAAU	2	Solyc01g067890.4.1	1574-1594	GGGACCGGAAUGAACCUUUUC	GGGACCGGAAUGAACCUUUUC ::::::::::::::::::: GCCUGGCCUUACUUGGAAAAU
Optimal Result 117		UACACGAUCUUAGGGCGCCGU	2	Solyc01g067890.4.1	2106-2126	UUGUGCUAGAAUCCCGCGGCU	UUGUGCUAGAAUCCCGCGGCU ::::::::::::::::::: UACACGAUCUUAGGGCGCCGU
Optimal Result 118		UCCUCGAGAUUCAUCACGAAU	2	Solyc01g067890.4.1	1081-1101	UGGAGCUCUAAGUAGUGCUUU	UGGAGCUCUAAGUAGUGCUUU ::::::::::::::::::: UCCUCGAGAUUCAUCACGAAU
Optimal Result 119		UACCUGAAAUGAUAUAACCAU	2	Solyc01g067890.4.1	1260-1280	UUGGACUUUACUAUAUUGGUC	UUGGACUUUACUAUAUUGGUC ::::::::::::::::::: UACCUGAAAUGAUAUAACCAU
Optimal Result 120		CACUACUUCGCCUCGAUAAAU	2	Solyc01g067890.4.1	1884-1904	CUGAUGAAGCGGAGCUAUUUC	CUGAUGAAGCGGAGCUAUUUC ::::::::::::::::::: CACUACUUCGCCUCGAUAAAU
Optimal Result 121		UCCGCCUUCGACCGGAUUGUU	2	Solyc01g067890.4.1	2361-2381	UGGCGGAAGCUGGCCUAACAC	UGGCGGAAGCUGGCCUAACAC ::::::::::::::::::: UCCGCCUUCGACCGGAUUGUU
Optimal Result 122		UCCAUCUUCCCUGUUCUACAU	2	Solyc01g067890.4.1	754-774	UGGUAGAAGGGACAAGAUGUC	UGGUAGAAGGGACAAGAUGUC ::::::::::::::::::: UCCAUCUUCCCUGUUCUACAU
Optimal Result 123		CCCUUCGACCGGAUUGUGGUU	2	Solyc01g067890.4.1	2364-2384	CGGAAGCUGGCCUAACACCAU	CGGAAGCUGGCCUAACACCAU ::::::::::::::::::: CCCUUCGACCGGAUUGUGGUU
Optimal Result 124		GCCACCCUGGCCUUACUUGGU	2	Solyc01g067890.4.1	1570-1590	GGGUGGGACCGGAAUGAACCU	GGGUGGGACCGGAAUGAACCU ::::::::::::::::::: GCCACCCUGGCCUUACUUGGU
Optimal Result 125		UACCACCAGGAUACGUACUCU	2	Solyc01g067890.4.1	1170-1190	UUGGUGGUCCUAUGCAUGAGC	UUGGUGGUCCUAUGCAUGAGC ::::::::::::::::::: UACCACCAGGAUACGUACUCU
Optimal Result 126		GCCUACAACCAGUAGUCAGAU	2	Solyc01g067890.4.1	714-734	GGGAUGUUGGUCAUCAGUCUU	GGGAUGUUGGUCAUCAGUCUU ::::::::::::::::::: GCCUACAACCAGUAGUCAGAU
Optimal Result 127		GCCGAAUACUGGUCCAUCACU	2	Solyc01g067890.4.1	1722-1742	GGGCUUAUGACCAGGUAGUGC	GGGCUUAUGACCAGGUAGUGC ::::::::::::::::::: GCCGAAUACUGGUCCAUCACU
Optimal Result 128		GCCCCACCCUGGCCUUACUUU	2	Solyc01g067890.4.1	1568-1588	GGGGGUGGGACCGGAAUGAAC	GGGGGUGGGACCGGAAUGAAC ::::::::::::::::::: GCCCCACCCUGGCCUUACUUU
Optimal Result 129		AGCACACCAAGUCCGAAGGAU	2	Solyc01g067890.4.1	451-471	ACGUGUGGUUCAGGCUUCCUU	ACGUGUGGUUCAGGCUUCCUU ::::::::::::::::::: AGCACACCAAGUCCGAAGGAU
Optimal Result 130		CACUAACACAUUGGCCAAGAU	2	Solyc01g067890.4.1	2624-2644	CUGAUUGUGUAACCGGUUCUU	CUGAUUGUGUAACCGGUUCUU ::::::::::::::::::: CACUAACACAUUGGCCAAGAU
Optimal Result 131		CACUCAAGUUCGGGAGGAGAU	2	Solyc01g067890.4.1	2566-2586	CUGAGUUCAAGCCCUCCUCUU	CUGAGUUCAAGCCCUCCUCUU ::::::::::::::::::: CACUCAAGUUCGGGAGGAGAU
Optimal Result 132		GCCUAAAACUUGUCCUGACCU	2	Solyc01g067890.4.1	320-340	GGGAUUUUGAACAGGACUGGU	GGGAUUUUGAACAGGACUGGU ::::::::::::::::::: GCCUAAAACUUGUCCUGACCU
Optimal Result 133		GCCU-CGACCGGAUUGUGGUAU	2	Solyc01g067890.4.1	2364-2385	CGGAAGCUGGCCUAACACCAUC	CGGAAGCUGGCCUAACACCAUC : ::::::::::::::::: GCCU-CGACCGGAUUGUGGUAU
Optimal Result 134		CACCGUUUUAGUGUACUCCAU	2.5	Solyc01g067890.4.1	2189-2209	CUUGCAAAAUCACAUGAGGUG	CUUGCAAAAUCACAUGAGGUG : :::::::::::::::::. CACCGUUUUAGUGUACUCCAU
Optimal Result 135		CUCUCUGACCCCCAGUGGAAU	2.5	Solyc01g067890.4.1	618-638	CAAAGACUGGGGGUCACCUUG	CAAAGACUGGGGGUCACCUUG : :::::::::::::::::. CUCUCUGACCCCCAGUGGAAU
Optimal Result 136		AUCGGUCUCUCCGAGAUCUCU	2.5	Solyc01g067890.4.1	2421-2441	AAACCAGAGAGGCUCUAGAGG	AAACCAGAGAGGCUCUAGAGG : :::::::::::::::::. AUCGGUCUCUCCGAGAUCUCU
Optimal Result 137		CGCGGUAGAGUCGUCCGGAUU	2.5	Solyc01g067890.4.1	861-881	CCACCAUCUCAGCAGGCCUAG	CCACCAUCUCAGCAGGCCUAG : :::::::::::::::::. CGCGGUAGAGUCGUCCGGAUU
Optimal Result 138		AUCGGUACGACGGUACCCCCU	2.5	Solyc01g067890.4.1	1552-1572	AAUCCAUGCUGCCAUGGGGGG	AAUCCAUGCUGCCAUGGGGGG : :::::::::::::::::. AUCGGUACGACGGUACCCCCU
Optimal Result 139		GGCCCUAAAUGAUUCGCUAGU	2.5	Solyc01g067890.4.1	800-820	GCAGGAUUUACUAAGCGAUCG	GCAGGAUUUACUAAGCGAUCG : :::::::::::::::::. GGCCCUAAAUGAUUCGCUAGU
Optimal Result 140		CUCAAGUUUCGGUCACGGUUU	2.5	Solyc01g067890.4.1	1460-1480	CAAUUCAAAGCCAGUGCCAAG	CAAUUCAAAGCCAGUGCCAAG : :::::::::::::::::. CUCAAGUUUCGGUCACGGUUU
Optimal Result 141		ACCUGGUUGUGUGGGGUGAUU	2.5	Solyc01g067890.4.1	166-186	AGCACCAACACACCCCACUAG	AGCACCAACACACCCCACUAG : :::::::::::::::::. ACCUGGUUGUGUGGGGUGAUU
Optimal Result 142		AUCCGGUCACGGUUCUGUGUU	2.5	Solyc01g067890.4.1	1466-1486	AAAGCCAGUGCCAAGACACAG	AAAGCCAGUGCCAAGACACAG : :::::::::::::::::. AUCCGGUCACGGUUCUGUGUU
Optimal Result 143		AGCCAGAUUAUCCGGAGAGUU	2.5	Solyc01g067890.4.1	1111-1131	ACAGUCUAAUAGGCCUCUCAG	ACAGUCUAAUAGGCCUCUCAG : :::::::::::::::::. AGCCAGAUUAUCCGGAGAGUU
Optimal Result 144		AGCUAGAGUCGUCCGGAUCCU	2.5	Solyc01g067890.4.1	863-883	ACCAUCUCAGCAGGCCUAGGG	ACCAUCUCAGCAGGCCUAGGG : :::::::::::::::::. AGCUAGAGUCGUCCGGAUCCU
Optimal Result 145		AACACGAGCACCGUACUAAUU	2.5	Solyc01g067890.4.1	1210-1230	AUAUGCUCGUGGCAUGAUUAG	AUAUGCUCGUGGCAUGAUUAG : :::::::::::::::::. AACACGAGCACCGUACUAAUU
Optimal Result 146		CACGAGACCUACCCGGUCAAU	2.5	Solyc01g067890.4.1	1053-1073	CUACUCUGGAUGGGCCAGUUG	CUACUCUGGAUGGGCCAGUUG : :::::::::::::::::. CACGAGACCUACCCGGUCAAU
Optimal Result 147		AACAACUUGUCCUGACCACAU	2.5	Solyc01g067890.4.1	323-343	AUUUUGAACAGGACUGGUGUG	AUUUUGAACAGGACUGGUGUG : :::::::::::::::::. AACAACUUGUCCUGACCACAU
Optimal Result 148		AGCACCUGAAAUGAUAUAACU	2.5	Solyc01g067890.4.1	1258-1278	ACUUGGACUUUACUAUAUUGG	ACUUGGACUUUACUAUAUUGG : :::::::::::::::::. AGCACCUGAAAUGAUAUAACU
Optimal Result 149		CUCUACUCCACGAUUAGUGAU	2.5	Solyc01g067890.4.1	2199-2219	CACAUGAGGUGCUAAUCACUG	CACAUGAGGUGCUAAUCACUG : :::::::::::::::::. CUCUACUCCACGAUUAGUGAU
Optimal Result 150		GCCCUCUCACCGAGAUAACCU	2.5	Solyc01g067890.4.1	2047-2067	GGAGAGAGUGGCUCUAUUGGG	GGAGAGAGUGGCUCUAUUGGG : :::::::::::::::::. GCCCUCUCACCGAGAUAACCU
Optimal Result 151		UACAACGGCAUUAUCCACUAU	2.5	Solyc01g067890.4.1	924-944	UUAUUGCCGUAAUAGGUGAUG	UUAUUGCCGUAAUAGGUGAUG : :::::::::::::::::. UACAACGGCAUUAUCCACUAU
Optimal Result 152		UGCUACGACGGUACCCCCCAU	2.5	Solyc01g067890.4.1	1554-1574	UCCAUGCUGCCAUGGGGGGUG	UCCAUGCUGCCAUGGGGGGUG : :::::::::::::::::. UGCUACGACGGUACCCCCCAU
Optimal Result 153		UGCACCGAAACACACGAAUAU	2.5	Solyc01g067890.4.1	291-311	UCAUGGCUUUGUGUGCUUAUG	UCAUGGCUUUGUGUGCUUAUG : :::::::::::::::::. UGCACCGAAACACACGAAUAU
Optimal Result 154		GGCCUCCAAUAGGUAUACGAU	2.5	Solyc01g067890.4.1	1383-1403	GCAGAGGUUAUCCAUAUGCUG	GCAGAGGUUAUCCAUAUGCUG : :::::::::::::::::. GGCCUCCAAUAGGUAUACGAU
Optimal Result 155		UGCUUCAUCACGAAACUCGUU	2.5	Solyc01g067890.4.1	1087-1107	UCUAAGUAGUGCUUUGAGCAG	UCUAAGUAGUGCUUUGAGCAG : :::::::::::::::::. UGCUUCAUCACGAAACUCGUU
Optimal Result 156		UACUCCAGUACUGUAUUCGUU	2.5	Solyc01g067890.4.1	2499-2519	UUUAGGUCAUGACAUAAGCAG	UUUAGGUCAUGACAUAAGCAG : :::::::::::::::::. UACUCCAGUACUGUAUUCGUU
Optimal Result 157		UCCAGCACCGUACUAAUCACU	2.5	Solyc01g067890.4.1	1213-1233	UGCUCGUGGCAUGAUUAGUGG	UGCUCGUGGCAUGAUUAGUGG : :::::::::::::::::. UCCAGCACCGUACUAAUCACU
Optimal Result 158		UGCAGAUUCCGUUGGGGAAAU	2.5	Solyc01g067890.4.1	353-373	UCUUCUAAGGCAACCCCUUUG	UCUUCUAAGGCAACCCCUUUG : :::::::::::::::::. UGCAGAUUCCGUUGGGGAAAU
Optimal Result 159		GCCAAAUGAUUCGCUAGCCUU	2.5	Solyc01g067890.4.1	803-823	GGAUUUACUAAGCGAUCGGAG	GGAUUUACUAAGCGAUCGGAG : :::::::::::::::::. GCCAAAUGAUUCGCUAGCCUU
Optimal Result 160		GUCAAAUGAUAUAACCAGGAU	2.5	Solyc01g067890.4.1	1263-1283	GACUUUACUAUAUUGGUCCUG	GACUUUACUAUAUUGGUCCUG : :::::::::::::::::. GUCAAAUGAUAUAACCAGGAU
Optimal Result 161		AGCCCAUCUUCCCUGUUCUAU	2.5	Solyc01g067890.4.1	752-772	ACUGGUAGAAGGGACAAGAUG	ACUGGUAGAAGGGACAAGAUG : :::::::::::::::::. AGCCCAUCUUCCCUGUUCUAU
Optimal Result 162		CACUCAUCACGAAACUCGUCU	2.5	Solyc01g067890.4.1	1088-1108	CUAAGUAGUGCUUUGAGCAGG	CUAAGUAGUGCUUUGAGCAGG : :::::::::::::::::. CACUCAUCACGAAACUCGUCU
Optimal Result 163		AUCCCAGUGCACACCAAGUCU	2.5	Solyc01g067890.4.1	444-464	AAAGGUCACGUGUGGUUCAGG	AAAGGUCACGUGUGGUUCAGG : :::::::::::::::::. AUCCCAGUGCACACCAAGUCU
Optimal Result 164		ACCCUAGCCUCUCACUUAUAU	2.5	Solyc01g067890.4.1	813-833	AGCGAUCGGAGAGUGAAUAUG	AGCGAUCGGAGAGUGAAUAUG : :::::::::::::::::. ACCCUAGCCUCUCACUUAUAU
Optimal Result 165		UACUUACGUGGCGUUCUAUCU	2.5	Solyc01g067890.4.1	686-706	UUCAAUGCACCGCAAGAUAGG	UUCAAUGCACCGCAAGAUAGG : :::::::::::::::::. UACUUACGUGGCGUUCUAUCU
Optimal Result 166		CUCCGACGGUACCCCCCACCU	2.5	Solyc01g067890.4.1	1556-1576	CAUGCUGCCAUGGGGGGUGGG	CAUGCUGCCAUGGGGGGUGGG : :::::::::::::::::. CUCCGACGGUACCCCCCACCU
Optimal Result 167		CACCUACCGUUCAACUUCACU	2.5	Solyc01g067890.4.1	2285-2305	CUUGAUGGCAAGUUGAAGUGG	CUUGAUGGCAAGUUGAAGUGG : :::::::::::::::::. CACCUACCGUUCAACUUCACU
Optimal Result 168		AACCCACCAGGAUACGUACUU	2.5	Solyc01g067890.4.1	1169-1189	AUUGGUGGUCCUAUGCAUGAG	AUUGGUGGUCCUAUGCAUGAG : :::::::::::::::::. AACCCACCAGGAUACGUACUU
Optimal Result 169		CCCGUAAUUCCGUCUGUCUAU	2.5	Solyc01g067890.4.1	774-794	CGACAUUAAGGCAGACAGAUG	CGACAUUAAGGCAGACAGAUG : :::::::::::::::::. CCCGUAAUUCCGUCUGUCUAU
Optimal Result 170		UGCGGAACCGAGUUCAGAACU	2.5	Solyc01g067890.4.1	631-651	UCACCUUGGCUCAAGUCUUGG	UCACCUUGGCUCAAGUCUUGG : :::::::::::::::::. UGCGGAACCGAGUUCAGAACU
Optimal Result 171		ACCCGAAACUCGUCCAAUGUU	2.5	Solyc01g067890.4.1	1094-1114	AGUGCUUUGAGCAGGUUACAG	AGUGCUUUGAGCAGGUUACAG : :::::::::::::::::. ACCCGAAACUCGUCCAAUGUU
Optimal Result 172		GCC-ACCUAAGUACCUUGUCUU	2.5	Solyc01g067890.4.1	379-400	UGGAUGGAUUCAUGGAACAGAU	UGGAUGGAUUCAUGGAACAGAU .:: ::::::::::::::::: GCC-ACCUAAGUACCUUGUCUU
Optimal Result 173		GCC-ACCCGGUCAACGAGGACU	2.5	Solyc01g067890.4.1	1059-1080	UGGAUGGGCCAGUUGCUCCUGU	UGGAUGGGCCAGUUGCUCCUGU .:: ::::::::::::::::: GCC-ACCCGGUCAACGAGGACU
Optimal Result 174		GCC-CACCAAAGUCUAAGAAGU	2.5	Solyc01g067890.4.1	337-358	UGGUGUGGUUUCAGAUUCUUCU	UGGUGUGGUUUCAGAUUCUUCU .:: ::::::::::::::::: GCC-CACCAAAGUCUAAGAAGU
Optimal Result 175		GCC-AACACUUCCGUAAUUUGU	2.5	Solyc01g067890.4.1	1668-1689	UGGCUUGUGAAGGCAUUAAACC	UGGCUUGUGAAGGCAUUAAACC .:: ::::::::::::::::: GCC-AACACUUCCGUAAUUUGU
Optimal Result 176		GCC-GGAUACGUACUCGAACGU	2.5	Solyc01g067890.4.1	1174-1195	UGGUCCUAUGCAUGAGCUUGCU	UGGUCCUAUGCAUGAGCUUGCU .:: ::::::::::::::::: GCC-GGAUACGUACUCGAACGU
Optimal Result 177		GCC-AGAGUACAACAAGUCAAU	2.5	Solyc01g067890.4.1	2245-2266	UGGAUCUCAUGUUGUUCAGUUC	UGGAUCUCAUGUUGUUCAGUUC .:: ::::::::::::::::: GCC-AGAGUACAACAAGUCAAU
Optimal Result 178		GCC-GGACACCUACCAGUGUUU	2.5	Solyc01g067890.4.1	1276-1297	UGGUCCUGUGGAUGGUCACAAC	UGGUCCUGUGGAUGGUCACAAC .:: ::::::::::::::::: GCC-GGACACCUACCAGUGUUU
Optimal Result 179		GCC-GAAAUGAUAUAACCAGGU	2.5	Solyc01g067890.4.1	1261-1282	UGGACUUUACUAUAUUGGUCCU	UGGACUUUACUAUAUUGGUCCU .:: ::::::::::::::::: GCC-GAAAUGAUAUAACCAGGU
Optimal Result 180		GCC-CCUUCGACCGGAUUGUGU	2.5	Solyc01g067890.4.1	2361-2382	UGGCGGAAGCUGGCCUAACACC	UGGCGGAAGCUGGCCUAACACC .:: ::::::::::::::::: GCC-CCUUCGACCGGAUUGUGU
Optimal Result 181		GGCGAUUCAUCACGAAACUCU	3	Solyc01g067890.4.1	1085-1105	GCUCUAAGUAGUGCUUUGAGC	GCUCUAAGUAGUGCUUUGAGC : ::::::::::::::::: GGCGAUUCAUCACGAAACUCU
Optimal Result 182		CGCACUUAUUACGACCAAUGU	3	Solyc01g067890.4.1	975-995	CCAUGAAUAAUGCUGGUUACC	CCAUGAAUAAUGCUGGUUACC : ::::::::::::::::: CGCACUUAUUACGACCAAUGU
Optimal Result 183		AUCGCUGUUAUCUGUUCAAAU	3	Solyc01g067890.4.1	1021-1041	AAACGACAAUAGACAAGUUUC	AAACGACAAUAGACAAGUUUC : ::::::::::::::::: AUCGCUGUUAUCUGUUCAAAU
Optimal Result 184		CGCUGUGUGGGGUGAUCUUAU	3	Solyc01g067890.4.1	170-190	CCAACACACCCCACUAGAAUU	CCAACACACCCCACUAGAAUU : ::::::::::::::::: CGCUGUGUGGGGUGAUCUUAU
Optimal Result 185		AUCCCUGUCUCGUCCAGAACU	3	Solyc01g067890.4.1	1780-1800	AAUGGACAGAGCAGGUCUUGU	AAUGGACAGAGCAGGUCUUGU : ::::::::::::::::: AUCCCUGUCUCGUCCAGAACU
Optimal Result 186		CGCACUGUCGUCCAGUUCGAU	3	Solyc01g067890.4.1	948-968	CCAUGACAGCAGGUCAAGCUU	CCAUGACAGCAGGUCAAGCUU : ::::::::::::::::: CGCACUGUCGUCCAGUUCGAU
Optimal Result 187		AUCAGUGUACUCCACGAUUAU	3	Solyc01g067890.4.1	2195-2215	AAAUCACAUGAGGUGCUAAUC	AAAUCACAUGAGGUGCUAAUC : ::::::::::::::::: AUCAGUGUACUCCACGAUUAU
Optimal Result 188		ACCAUUGAAACAAUACGUACU	3	Solyc01g067890.4.1	2723-2743	AGUUAACUUUGUUAUGCAUGU	AGUUAACUUUGUUAUGCAUGU : ::::::::::::::::: ACCAUUGAAACAAUACGUACU
Optimal Result 189		ACCCCUCUGGUUAUCAAGAAU	3	Solyc01g067890.4.1	2301-2321	AGUGGAGACCAAUAGUUCUUC	AGUGGAGACCAAUAGUUCUUC : ::::::::::::::::: ACCCCUCUGGUUAUCAAGAAU
Optimal Result 190		AACUUUCUGACCCCCAGUGGU	3	Solyc01g067890.4.1	616-636	AUCAAAGACUGGGGGUCACCU	AUCAAAGACUGGGGGUCACCU : ::::::::::::::::: AACUUUCUGACCCCCAGUGGU
Optimal Result 191		UCCGGUCCAUCACGUACUGCU	3	Solyc01g067890.4.1	1729-1749	UGACCAGGUAGUGCAUGACGU	UGACCAGGUAGUGCAUGACGU : ::::::::::::::::: UCCGGUCCAUCACGUACUGCU
Optimal Result 192		AGCACUCCACGAUUAGUGACU	3	Solyc01g067890.4.1	2200-2220	ACAUGAGGUGCUAAUCACUGU	ACAUGAGGUGCUAAUCACUGU : ::::::::::::::::: AGCACUCCACGAUUAGUGACU
Optimal Result 193		GCCGGUCAUGACUAGGUACAU	3	Solyc01g067890.4.1	1349-1369	GGUCCAGUACUGAUCCAUGUU	GGUCCAGUACUGAUCCAUGUU : ::::::::::::::::: GCCGGUCAUGACUAGGUACAU
Optimal Result 194		CACAAUCAGAGGUGGUACUGU	3	Solyc01g067890.4.1	2582-2602	CUCUUAGUCUCCACCAUGACU	CUCUUAGUCUCCACCAUGACU : ::::::::::::::::: CACAAUCAGAGGUGGUACUGU
Optimal Result 195		GACCUUCACCUCUGGUUAUCU	3	Solyc01g067890.4.1	2296-2316	GUUGAAGUGGAGACCAAUAGU	GUUGAAGUGGAGACCAAUAGU : ::::::::::::::::: GACCUUCACCUCUGGUUAUCU
Optimal Result 196		CGCGGUACUGAAUACUAAUUU	3	Solyc01g067890.4.1	2592-2612	CCACCAUGACUUAUGAUUAAC	CCACCAUGACUUAUGAUUAAC : ::::::::::::::::: CGCGGUACUGAAUACUAAUUU
Optimal Result 197		UGCCCUACCCGGUCAACGAGU	3	Solyc01g067890.4.1	1057-1077	UCUGGAUGGGCCAGUUGCUCC	UCUGGAUGGGCCAGUUGCUCC : ::::::::::::::::: UGCCCUACCCGGUCAACGAGU
Optimal Result 198		UACACUAACACAUUGGCCAAU	3	Solyc01g067890.4.1	2622-2642	UUCUGAUUGUGUAACCGGUUC	UUCUGAUUGUGUAACCGGUUC : ::::::::::::::::: UACACUAACACAUUGGCCAAU
Optimal Result 199		AUCUAUAAAACGGCUCCGAAU	3	Solyc01g067890.4.1	1495-1515	AACAUAUUUUGCCGAGGCUUU	AACAUAUUUUGCCGAGGCUUU : ::::::::::::::::: AUCUAUAAAACGGCUCCGAAU
Optimal Result 200		CGCACGUUUUAGUGUACUCCU	3	Solyc01g067890.4.1	2188-2208	CCUUGCAAAAUCACAUGAGGU	CCUUGCAAAAUCACAUGAGGU : ::::::::::::::::: CGCACGUUUUAGUGUACUCCU
Optimal Result 201		UACACGUUUGGUGACCUGGUU	3	Solyc01g067890.4.1	2153-2173	UUCUGCAAACCACUGGACCAU	UUCUGCAAACCACUGGACCAU : ::::::::::::::::: UACACGUUUGGUGACCUGGUU
Optimal Result 202		UUCUUGUUGUCCAGGUCAUGU	3	Solyc01g067890.4.1	1339-1359	UAAAACAACAGGUCCAGUACU	UAAAACAACAGGUCCAGUACU : ::::::::::::::::: UUCUUGUUGUCCAGGUCAUGU
Optimal Result 203		CUCGCGUUCUAUCCUAAGAGU	3	Solyc01g067890.4.1	693-713	CACCGCAAGAUAGGAUUCUCU	CACCGCAAGAUAGGAUUCUCU : ::::::::::::::::: CUCGCGUUCUAUCCUAAGAGU
Optimal Result 204		CGCUUGUGGUAGAGUGUAACU	3	Solyc01g067890.4.1	2374-2394	CCUAACACCAUCUCACAUUGC	CCUAACACCAUCUCACAUUGC : ::::::::::::::::: CGCUUGUGGUAGAGUGUAACU
Optimal Result 205		CUCACGUGGCGUUCUAUCCUU	3	Solyc01g067890.4.1	688-708	CAAUGCACCGCAAGAUAGGAU	CAAUGCACCGCAAGAUAGGAU : ::::::::::::::::: CUCACGUGGCGUUCUAUCCUU
Optimal Result 206		UGCACGUCUCCCGAAUACUGU	3	Solyc01g067890.4.1	1713-1733	UCAUGCAGAGGGCUUAUGACC	UCAUGCAGAGGGCUUAUGACC : ::::::::::::::::: UGCACGUCUCCCGAAUACUGU
Optimal Result 207		AUCCCGUCUCCAAUAGGUAUU	3	Solyc01g067890.4.1	1379-1399	AAAGGCAGAGGUUAUCCAUAU	AAAGGCAGAGGUUAUCCAUAU : ::::::::::::::::: AUCCCGUCUCCAAUAGGUAUU
Optimal Result 208		CUCGAGUCGUCCGGAUCCCUU	3	Solyc01g067890.4.1	865-885	CAUCUCAGCAGGCCUAGGGAU	CAUCUCAGCAGGCCUAGGGAU : ::::::::::::::::: CUCGAGUCGUCCGGAUCCCUU
Optimal Result 209		CACUCGUCCGGAUCCCUACCU	3	Solyc01g067890.4.1	868-888	CUCAGCAGGCCUAGGGAUGGC	CUCAGCAGGCCUAGGGAUGGC : ::::::::::::::::: CACUCGUCCGGAUCCCUACCU
Optimal Result 210		GCCAUGUCAGAUUAUCCGGAU	3	Solyc01g067890.4.1	1107-1127	GGUUACAGUCUAAUAGGCCUC	GGUUACAGUCUAAUAGGCCUC : ::::::::::::::::: GCCAUGUCAGAUUAUCCGGAU
Optimal Result 211		AGCAUGUACCGUACAGAAGGU	3	Solyc01g067890.4.1	1841-1861	ACUUACAUGGCAUGUCUUCCU	ACUUACAUGGCAUGUCUUCCU : ::::::::::::::::: AGCAUGUACCGUACAGAAGGU
Optimal Result 212		GGCCGGUACCCCCCACCCUGU	3	Solyc01g067890.4.1	1559-1579	GCUGCCAUGGGGGGUGGGACC	GCUGCCAUGGGGGGUGGGACC : ::::::::::::::::: GGCCGGUACCCCCCACCCUGU
Optimal Result 213		UUCCUGGUCCAUCACGUACUU	3	Solyc01g067890.4.1	1727-1747	UAUGACCAGGUAGUGCAUGAC	UAUGACCAGGUAGUGCAUGAC : ::::::::::::::::: UUCCUGGUCCAUCACGUACUU
Optimal Result 214		AACCUGGUACCUAGAGGACAU	3	Solyc01g067890.4.1	2333-2353	AUUGACCAUGGAUCUCCUGUU	AUUGACCAUGGAUCUCCUGUU : ::::::::::::::::: AACCUGGUACCUAGAGGACAU
Optimal Result 215		UGCUCGGGAGGAGAAUCAGAU	3	Solyc01g067890.4.1	2572-2592	UCAAGCCCUCCUCUUAGUCUC	UCAAGCCCUCCUCUUAGUCUC : ::::::::::::::::: UGCUCGGGAGGAGAAUCAGAU
Optimal Result 216		GGCCCGGAUCCCUACCGACAU	3	Solyc01g067890.4.1	872-892	GCAGGCCUAGGGAUGGCUGUU	GCAGGCCUAGGGAUGGCUGUU : ::::::::::::::::: GGCCCGGAUCCCUACCGACAU
Optimal Result 217		CUCCGGGAGGAGAAUCAGAGU	3	Solyc01g067890.4.1	2573-2593	CAAGCCCUCCUCUUAGUCUCC	CAAGCCCUCCUCUUAGUCUCC : ::::::::::::::::: CUCCGGGAGGAGAAUCAGAGU
Optimal Result 218		GGCGAGGAGAAUCAGAGGUGU	3	Solyc01g067890.4.1	2576-2596	GCCCUCCUCUUAGUCUCCACC	GCCCUCCUCUUAGUCUCCACC : ::::::::::::::::: GGCGAGGAGAAUCAGAGGUGU
Optimal Result 219		UCCUGGCGUUCUAUCCUAAGU	3	Solyc01g067890.4.1	691-711	UGCACCGCAAGAUAGGAUUCU	UGCACCGCAAGAUAGGAUUCU : ::::::::::::::::: UCCUGGCGUUCUAUCCUAAGU
Optimal Result 220		GCCGUGCACACCAAGUCCGAU	3	Solyc01g067890.4.1	447-467	GGUCACGUGUGGUUCAGGCUU	GGUCACGUGUGGUUCAGGCUU : ::::::::::::::::: GCCGUGCACACCAAGUCCGAU
Optimal Result 221		UGCCAGAAUAGGAGUGUUUUU	3	Solyc01g067890.4.1	727-747	UCAGUCUUAUCCUCACAAAAU	UCAGUCUUAUCCUCACAAAAU : ::::::::::::::::: UGCCAGAAUAGGAGUGUUUUU
Optimal Result 222		ACCAAGAAGAUUCCGUUGGGU	3	Solyc01g067890.4.1	349-369	AGAUUCUUCUAAGGCAACCCC	AGAUUCUUCUAAGGCAACCCC : ::::::::::::::::: ACCAAGAAGAUUCCGUUGGGU
Optimal Result 223		AACAAGAACUUCAUUUGGGGU	3	Solyc01g067890.4.1	188-208	AUUUUCUUGAAGUAAACCCCU	AUUUUCUUGAAGUAAACCCCU : ::::::::::::::::: AACAAGAACUUCAUUUGGGGU
Optimal Result 224		UCCUGGAAAAGGUAGCAGCGU	3	Solyc01g067890.4.1	1584-1604	UGAACCUUUUCCAUCGUCGCU	UGAACCUUUUCCAUCGUCGCU : ::::::::::::::::: UCCUGGAAAAGGUAGCAGCGU
Optimal Result 225		AGCCACUUGAUAGGGUAAGUU	3	Solyc01g067890.4.1	524-544	ACUGUGAACUAUCCCAUUCAU	ACUGUGAACUAUCCCAUUCAU : ::::::::::::::::: AGCCACUUGAUAGGGUAAGUU
Optimal Result 226		GCCAUCUUCAUGAUUUUGUUU	3	Solyc01g067890.4.1	1327-1347	GGUUAGAAGUACUAAAACAAC	GGUUAGAAGUACUAAAACAAC : ::::::::::::::::: GCCAUCUUCAUGAUUUUGUUU
Optimal Result 227		UCCAUCUUAGGGCGCCGAAUU	3	Solyc01g067890.4.1	2109-2129	UGCUAGAAUCCCGCGGCUUAC	UGCUAGAAUCCCGCGGCUUAC : ::::::::::::::::: UCCAUCUUAGGGCGCCGAAUU
Optimal Result 228		AGCCUCUGGCGGUUGCGGAUU	3	Solyc01g067890.4.1	496-516	ACAGAGACCGCCAACGCCUAU	ACAGAGACCGCCAACGCCUAU : ::::::::::::::::: AGCCUCUGGCGGUUGCGGAUU
Optimal Result 229		GCCCCCUGGCCUUACUUGGAU	3	Solyc01g067890.4.1	1571-1591	GGUGGGACCGGAAUGAACCUU	GGUGGGACCGGAAUGAACCUU : ::::::::::::::::: GCCCCCUGGCCUUACUUGGAU
Optimal Result 230		AGCGUCUCUGGCGGUUGCGGU	3	Solyc01g067890.4.1	494-514	ACACAGAGACCGCCAACGCCU	ACACAGAGACCGCCAACGCCU : ::::::::::::::::: AGCGUCUCUGGCGGUUGCGGU
Optimal Result 231		AUCCCCUCAAUGAUUCGUCUU	3	Solyc01g067890.4.1	1150-1170	AAAGGGAGUUACUAAGCAGAU	AAAGGGAGUUACUAAGCAGAU : ::::::::::::::::: AUCCCCUCAAUGAUUCGUCUU
Optimal Result 232		AUCCCCUAGCCACAUCUCGAU	3	Solyc01g067890.4.1	1967-1987	AAUGGGAUCGGUGUAGAGCUU	AAUGGGAUCGGUGUAGAGCUU : ::::::::::::::::: AUCCCCUAGCCACAUCUCGAU
Optimal Result 233		CACGACUACUUCGCCUCGAUU	3	Solyc01g067890.4.1	1881-1901	CUUCUGAUGAAGCGGAGCUAU	CUUCUGAUGAAGCGGAGCUAU : ::::::::::::::::: CACGACUACUUCGCCUCGAUU
Optimal Result 234		CGCCCCUAAAACUUGUCCUGU	3	Solyc01g067890.4.1	317-337	CCUGGGAUUUUGAACAGGACU	CCUGGGAUUUUGAACAGGACU : ::::::::::::::::: CGCCCCUAAAACUUGUCCUGU
Optimal Result 235		CACACCGUGGCCGGUGUCAAU	3	Solyc01g067890.4.1	838-858	CUUUGGCACCGGCCACAGUUC	CUUUGGCACCGGCCACAGUUC : ::::::::::::::::: CACACCGUGGCCGGUGUCAAU
Optimal Result 236		GGCGUCGUCACGUCUUGACAU	3	Solyc01g067890.4.1	2073-2093	GCUCAGCAGUGCAGAACUGUU	GCUCAGCAGUGCAGAACUGUU : ::::::::::::::::: GGCGUCGUCACGUCUUGACAU
Optimal Result 237		GUCCCCGGUCAACGAGGACAU	3	Solyc01g067890.4.1	1061-1081	GAUGGGCCAGUUGCUCCUGUU	GAUGGGCCAGUUGCUCCUGUU : ::::::::::::::::: GUCCCCGGUCAACGAGGACAU
Optimal Result 238		ACCUCCGGAUCCCUACCGACU	3	Solyc01g067890.4.1	871-891	AGCAGGCCUAGGGAUGGCUGU	AGCAGGCCUAGGGAUGGCUGU : ::::::::::::::::: ACCUCCGGAUCCCUACCGACU
Optimal Result 239		CGCUGCGGAUAAAACCUGUGU	3	Solyc01g067890.4.1	506-526	CCAACGCCUAUUUUGGACACU	CCAACGCCUAUUUUGGACACU : ::::::::::::::::: CGCUGCGGAUAAAACCUGUGU
Optimal Result 240		UGCACCGGAAUCUACCCGAAU	3	Solyc01g067890.4.1	2265-2285	UCAUGGCCUUAGAUGGGCUUC	UCAUGGCCUUAGAUGGGCUUC : ::::::::::::::::: UGCACCGGAAUCUACCCGAAU
Optimal Result 241		AACGGCGCCGAAUGUUCAUUU	3	Solyc01g067890.4.1	2116-2136	AUCCCGCGGCUUACAAGUAAC	AUCCCGCGGCUUACAAGUAAC : ::::::::::::::::: AACGGCGCCGAAUGUUCAUUU
Optimal Result 242		CUCUUCGACGGGCACUCCAAU	3	Solyc01g067890.4.1	1757-1777	CAAAAGCUGCCCGUGAGGUUU	CAAAAGCUGCCCGUGAGGUUU : ::::::::::::::::: CUCUUCGACGGGCACUCCAAU
Optimal Result 243		GACCACGAAACUCGUCCAAUU	3	Solyc01g067890.4.1	1092-1112	GUAGUGCUUUGAGCAGGUUAC	GUAGUGCUUUGAGCAGGUUAC : ::::::::::::::::: GACCACGAAACUCGUCCAAUU
Optimal Result 244		GUCCACCUCUGGUUAUCAAGU	3	Solyc01g067890.4.1	2299-2319	GAAGUGGAGACCAAUAGUUCU	GAAGUGGAGACCAAUAGUUCU : ::::::::::::::::: GUCCACCUCUGGUUAUCAAGU
Optimal Result 245		AUCACCCUAGCCACAUCUCGU	3	Solyc01g067890.4.1	1966-1986	AAAUGGGAUCGGUGUAGAGCU	AAAUGGGAUCGGUGUAGAGCU : ::::::::::::::::: AUCACCCUAGCCACAUCUCGU
Optimal Result 246		AGCGACCUACCCGGUCAACGU	3	Solyc01g067890.4.1	1055-1075	ACUCUGGAUGGGCCAGUUGCU	ACUCUGGAUGGGCCAGUUGCU : ::::::::::::::::: AGCGACCUACCCGGUCAACGU
Optimal Result 247		ACCAUCCUAAGAGACCCUACU	3	Solyc01g067890.4.1	700-720	AGAUAGGAUUCUCUGGGAUGU	AGAUAGGAUUCUCUGGGAUGU : ::::::::::::::::: ACCAUCCUAAGAGACCCUACU
Optimal Result 248		ACCCACCGAGAUAACCCUAUU	3	Solyc01g067890.4.1	2051-2071	AGAGUGGCUCUAUUGGGAUAU	AGAGUGGCUCUAUUGGGAUAU : ::::::::::::::::: ACCCACCGAGAUAACCCUAUU
Optimal Result 249		GUCUACCCUAGCCACAUCUCU	3	Solyc01g067890.4.1	1965-1985	GAAAUGGGAUCGGUGUAGAGC	GAAAUGGGAUCGGUGUAGAGC : ::::::::::::::::: GUCUACCCUAGCCACAUCUCU
Optimal Result 250		GGCCUCCCGAAUACUGGUCCU	3	Solyc01g067890.4.1	1717-1737	GCAGAGGGCUUAUGACCAGGU	GCAGAGGGCUUAUGACCAGGU : ::::::::::::::::: GGCCUCCCGAAUACUGGUCCU
Optimal Result 251		GUCACCCCCAGUGGAACCGAU	3	Solyc01g067890.4.1	622-642	GACUGGGGGUCACCUUGGCUC	GACUGGGGGUCACCUUGGCUC : ::::::::::::::::: GUCACCCCCAGUGGAACCGAU
Optimal Result 252		CUCCCCCCCACCCUGGCCUUU	3	Solyc01g067890.4.1	1564-1584	CAUGGGGGGUGGGACCGGAAU	CAUGGGGGGUGGGACCGGAAU : ::::::::::::::::: CUCCCCCCCACCCUGGCCUUU
Optimal Result 253		AACUACAGAAGUUACGUGGCU	3	Solyc01g067890.4.1	678-698	AUUAUGUCUUCAAUGCACCGC	AUUAUGUCUUCAAUGCACCGC : ::::::::::::::::: AACUACAGAAGUUACGUGGCU
Optimal Result 254		GUCAUCAAUUGAAACAAUACU	3	Solyc01g067890.4.1	2719-2739	GAAUAGUUAACUUUGUUAUGC	GAAUAGUUAACUUUGUUAUGC : ::::::::::::::::: GUCAUCAAUUGAAACAAUACU
Optimal Result 255		CUCAUCAAGAAGGACUAGCUU	3	Solyc01g067890.4.1	2310-2330	CAAUAGUUCUUCCUGAUCGAU	CAAUAGUUCUUCCUGAUCGAU : ::::::::::::::::: CUCAUCAAGAAGGACUAGCUU
Optimal Result 256		UCCUGCAAAGACGUUUGGUGU	3	Solyc01g067890.4.1	2146-2166	UGCACGUUUCUGCAAACCACU	UGCACGUUUCUGCAAACCACU : ::::::::::::::::: UCCUGCAAAGACGUUUGGUGU
Optimal Result 257		CUCCUAUCCUAAGAGACCCUU	3	Solyc01g067890.4.1	698-718	CAAGAUAGGAUUCUCUGGGAU	CAAGAUAGGAUUCUCUGGGAU : ::::::::::::::::: CUCCUAUCCUAAGAGACCCUU
Optimal Result 258		CUCAAAUCACUGUCAUCGUGU	3	Solyc01g067890.4.1	151-171	CAUUUUAGUGACAGUAGCACC	CAUUUUAGUGACAGUAGCACC : ::::::::::::::::: CUCAAAUCACUGUCAUCGUGU
Optimal Result 259		UCCGAAUACUAAUUGAGUAUU	3	Solyc01g067890.4.1	2598-2618	UGACUUAUGAUUAACUCAUAU	UGACUUAUGAUUAACUCAUAU : ::::::::::::::::: UCCGAAUACUAAUUGAGUAUU
Optimal Result 260		AUCCAAUAACGGCAUUAUCCU	3	Solyc01g067890.4.1	920-940	AAUGUUAUUGCCGUAAUAGGU	AAUGUUAUUGCCGUAAUAGGU : ::::::::::::::::: AUCCAAUAACGGCAUUAUCCU
Optimal Result 261		GACCCAGUAGUCAGAAUAGGU	3	Solyc01g067890.4.1	719-739	GUUGGUCAUCAGUCUUAUCCU	GUUGGUCAUCAGUCUUAUCCU : ::::::::::::::::: GACCCAGUAGUCAGAAUAGGU
Optimal Result 262		UACCAAGGUUGUGUUCGAAUU	3	Solyc01g067890.4.1	409-429	UUUGUUCCAACACAAGCUUAC	UUUGUUCCAACACAAGCUUAC : ::::::::::::::::: UACCAAGGUUGUGUUCGAAUU
Optimal Result 263		CACGAAGACUACUUCGCCUCU	3	Solyc01g067890.4.1	1878-1898	CUCCUUCUGAUGAAGCGGAGC	CUCCUUCUGAUGAAGCGGAGC : ::::::::::::::::: CACGAAGACUACUUCGCCUCU
Optimal Result 264		UGCCUACUUCGCCUCGAUAAU	3	Solyc01g067890.4.1	1883-1903	UCUGAUGAAGCGGAGCUAUUU	UCUGAUGAAGCGGAGCUAUUU : ::::::::::::::::: UGCCUACUUCGCCUCGAUAAU
Optimal Result 265		GGCUCACGGUUCUGUGUCAGU	3	Solyc01g067890.4.1	1469-1489	GCCAGUGCCAAGACACAGUCC	GCCAGUGCCAAGACACAGUCC : ::::::::::::::::: GGCUCACGGUUCUGUGUCAGU
Optimal Result 266		GUCCCACGGUACUGUCGUCCU	3	Solyc01g067890.4.1	941-961	GAUGGUGCCAUGACAGCAGGU	GAUGGUGCCAUGACAGCAGGU : ::::::::::::::::: GUCCCACGGUACUGUCGUCCU
Optimal Result 267		AUCCGACGGGCACUCCAAACU	3	Solyc01g067890.4.1	1759-1779	AAAGCUGCCCGUGAGGUUUGC	AAAGCUGCCCGUGAGGUUUGC : ::::::::::::::::: AUCCGACGGGCACUCCAAACU
Optimal Result 268		GUCGUACGGGAGUAUUCCUCU	3	Solyc01g067890.4.1	2168-2188	GACCAUGCCCUCAUAAGGAGC	GACCAUGCCCUCAUAAGGAGC : ::::::::::::::::: GUCGUACGGGAGUAUUCCUCU
Optimal Result 269		AGCUGACCUGGUACGGGAGUU	3	Solyc01g067890.4.1	2161-2181	ACCACUGGACCAUGCCCUCAU	ACCACUGGACCAUGCCCUCAU : ::::::::::::::::: AGCUGACCUGGUACGGGAGUU
Optimal Result 270		UACGGACCUGAGACUGUACUU	3	Solyc01g067890.4.1	991-1011	UUACCUGGACUCUGACAUGAU	UUACCUGGACUCUGACAUGAU : ::::::::::::::::: UACGGACCUGAGACUGUACUU
Optimal Result 271		CGCCAACCUCGAGAUUCAUCU	3	Solyc01g067890.4.1	1076-1096	CCUGUUGGAGCUCUAAGUAGU	CCUGUUGGAGCUCUAAGUAGU : ::::::::::::::::: CGCCAACCUCGAGAUUCAUCU
Optimal Result 272		UCCAAACCGUGGCCGGUGUCU	3	Solyc01g067890.4.1	836-856	UGCUUUGGCACCGGCCACAGU	UGCUUUGGCACCGGCCACAGU : ::::::::::::::::: UCCAAACCGUGGCCGGUGUCU
Optimal Result 273		GGCGCACCGUACUAAUCACCU	3	Solyc01g067890.4.1	1214-1234	GCUCGUGGCAUGAUUAGUGGU	GCUCGUGGCAUGAUUAGUGGU : ::::::::::::::::: GGCGCACCGUACUAAUCACCU
Optimal Result 274		GACGUACCGGAAUCUACCCGU	3	Solyc01g067890.4.1	2263-2283	GUUCAUGGCCUUAGAUGGGCU	GUUCAUGGCCUUAGAUGGGCU : ::::::::::::::::: GACGUACCGGAAUCUACCCGU
Optimal Result 275		UGCUAACCCUAUACCGAGUCU	3	Solyc01g067890.4.1	2059-2079	UCUAUUGGGAUAUGGCUCAGC	UCUAUUGGGAUAUGGCUCAGC : ::::::::::::::::: UGCUAACCCUAUACCGAGUCU
Optimal Result 276		GGCCUACCAGGUUGUGUAACU	3	Solyc01g067890.4.1	1805-1825	GCAGAUGGUCCAACACAUUGU	GCAGAUGGUCCAACACAUUGU : ::::::::::::::::: GGCCUACCAGGUUGUGUAACU
Optimal Result 277		AUCCGACCAAUGGACCUGAGU	3	Solyc01g067890.4.1	983-1003	AAUGCUGGUUACCUGGACUCU	AAUGCUGGUUACCUGGACUCU : ::::::::::::::::: AUCCGACCAAUGGACCUGAGU
Optimal Result 278		UUCGUACCAACAUUACCGAGU	3	Solyc01g067890.4.1	1861-1881	UAACAUGGUUGUAAUGGCUCC	UAACAUGGUUGUAAUGGCUCC : ::::::::::::::::: UUCGUACCAACAUUACCGAGU
Optimal Result 279		UGCGCACACCAAGUCCGAAGU	3	Solyc01g067890.4.1	449-469	UCACGUGUGGUUCAGGCUUCC	UCACGUGUGGUUCAGGCUUCC : ::::::::::::::::: UGCGCACACCAAGUCCGAAGU
Optimal Result 280		GGCCCAAUGUCAGAUUAUCCU	3	Solyc01g067890.4.1	1104-1124	GCAGGUUACAGUCUAAUAGGC	GCAGGUUACAGUCUAAUAGGC : ::::::::::::::::: GGCCCAAUGUCAGAUUAUCCU
Optimal Result 281		GGCCCAAUGGACCUGAGACUU	3	Solyc01g067890.4.1	986-1006	GCUGGUUACCUGGACUCUGAC	GCUGGUUACCUGGACUCUGAC : ::::::::::::::::: GGCCCAAUGGACCUGAGACUU
Optimal Result 282		UGCCUAACACAUUGGCCAAGU	3	Solyc01g067890.4.1	2623-2643	UCUGAUUGUGUAACCGGUUCU	UCUGAUUGUGUAACCGGUUCU : ::::::::::::::::: UGCCUAACACAUUGGCCAAGU
Optimal Result 283		AUCGAAAAGGUAGCAGCGAAU	3	Solyc01g067890.4.1	1586-1606	AACCUUUUCCAUCGUCGCUUC	AACCUUUUCCAUCGUCGCUUC : ::::::::::::::::: AUCGAAAAGGUAGCAGCGAAU
Optimal Result 284		GUCGGAAAAGGUAGCAGCGAU	3	Solyc01g067890.4.1	1585-1605	GAACCUUUUCCAUCGUCGCUU	GAACCUUUUCCAUCGUCGCUU : ::::::::::::::::: GUCGGAAAAGGUAGCAGCGAU

## Sheet: SlSP
amiRNA name	Other name	amiRNA sequence	Score	Target accession	Coordinates	Target sequence	Base-pairing
Optimal Result 1		TGCACTCGATATTGTTTGCCA	1	Solyc06g074350.3.1	472-492	AGGCAAACAAUAUCGAGUGCA	AGGCAAACAAUAUCGAGUGCA :::::::::::::::::::: ACCGUUUGUUAUAGCUCACGU
Optimal Result 2	syn-tasiR-SlSP-1	TTTCATACCCAACCACTTCTG	1	Solyc06g074350.3.1	392-412	GAGAAGUGGUUGGGUAUGAAA	GAGAAGUGGUUGGGUAUGAAA :::::::::::::::::::: GUCUUCACCAACCCAUACUUU
Optimal Result 3	syn-tasiR-SlSP-2	TTTGTCGATATATCAACGCCA	1	Solyc06g074350.3.1	601-621	AGGCGUUGAUAUAUCGACAAA	AGGCGUUGAUAUAUCGACAAA :::::::::::::::::::: ACCGCAACUAUAUAGCUGUUU
Optimal Result 4	syn-tasiR-SlSP-4	TTGATGATATTACATTACCTA	2	Solyc06g074350.3.1	802-822	AAUGUAAUGUAAUAUCAUCAA	AAUGUAAUGUAAUAUCAUCAA : :::::::::::::::::: AUCCAUUACAUUAUAGUAGUU
Optimal Result 5		TTAAGTCTGCATGTCTTACTT	2	Solyc06g074350.3.1	702-722	UAAUAAGACAUGCAGACUUAA	UAAUAAGACAUGCAGACUUAA : :::::::::::::::::: UUCAUUCUGUACGUCUGAAUU
Optimal Result 6		TATAAAATTTAAGTCTGCCTC	2	Solyc06g074350.3.1	710-730	CAUGCAGACUUAAAUUUUAUA	CAUGCAGACUUAAAUUUUAUA : :::::::::::::::::: CUCCGUCUGAAUUUAAAAUAU
Optimal Result 7		TGGACACTGGTGCACTCGCTT	2	Solyc06g074350.3.1	482-502	UAUCGAGUGCACCAGUGUCCA	UAUCGAGUGCACCAGUGUCCA : :::::::::::::::::: UUCGCUCACGUGGUCACAGGU
Optimal Result 8		TAATTTGTCGATATATCACCC	2	Solyc06g074350.3.1	604-624	CGUUGAUAUAUCGACAAAUUA	CGUUGAUAUAUCGACAAAUUA : :::::::::::::::::: CCCACUAUAUAGCUGUUUAAU
Optimal Result 9		TCAACGCCTTCTAGCGGCCGA	2	Solyc06g074350.3.1	589-609	ACUGCCGCUAGAAGGCGUUGA	ACUGCCGCUAGAAGGCGUUGA : :::::::::::::::::: AGCCGGCGAUCUUCCGCAACU
Optimal Result 10		TTGTTATAAACAACAGACCTG	2	Solyc06g074350.3.1	162-182	GAUGUCUGUUGUUUAUAACAA	GAUGUCUGUUGUUUAUAACAA : :::::::::::::::::: GUCCAGACAACAAAUAUUGUU
Optimal Result 11		TACTACTAAATTGATCTCCGC	2	Solyc06g074350.3.1	500-520	CCAGAGAUCAAUUUAGUAGUA	CCAGAGAUCAAUUUAGUAGUA : :::::::::::::::::: CGCCUCUAGUUAAAUCAUCAU
Optimal Result 12		TAAAATTTAAGTCTGCATCTG	2	Solyc06g074350.3.1	708-728	GACAUGCAGACUUAAAUUUUA	GACAUGCAGACUUAAAUUUUA : :::::::::::::::::: GUCUACGUCUGAAUUUAAAAU
Optimal Result 13		TAGTAGTAGTCCGTCCACCCT	2	Solyc06g074350.3.1	653-673	UGCGUGGACGGACUACUACUA	UGCGUGGACGGACUACUACUA : :::::::::::::::::: UCCCACCUGCCUGAUGAUGAU
Optimal Result 14		TAGGTTTAGAAGTTACTGCGC	2	Solyc06g074350.3.1	221-241	CCUCAGUAACUUCUAAACCUA	CCUCAGUAACUUCUAAACCUA : :::::::::::::::::: CGCGUCAUUGAAGAUUUGGAU
Optimal Result 15		TAGTCCGTCCACGCACTACTA	2	Solyc06g074350.3.1	647-667	AAUUAGUGCGUGGACGGACUA	AAUUAGUGCGUGGACGGACUA : :::::::::::::::::: AUCAUCACGCACCUGCCUGAU
Optimal Result 16		TAAGCCATTGGCATTAAGCCT	2	Solyc06g074350.3.1	770-790	UGACUUAAUGCCAAUGGCUUA	UGACUUAAUGCCAAUGGCUUA : :::::::::::::::::: UCCGAAUUACGGUUACCGAAU
Optimal Result 17		TTTTAATTTGTCGATATACCT	2	Solyc06g074350.3.1	607-627	UGAUAUAUCGACAAAUUAAAA	UGAUAUAUCGACAAAUUAAAA : :::::::::::::::::: UCCAUAUAGCUGUUUAAUUUU
Optimal Result 18		TAGATGTTCCCTGAGATACGC	2	Solyc06g074350.3.1	322-342	CCAUAUCUCAGGGAACAUCUA	CCAUAUCUCAGGGAACAUCUA : :::::::::::::::::: CGCAUAGAGUCCCUUGUAGAU
Optimal Result 19		TCACAAGGGGTTCACACACTA	2	Solyc06g074350.3.1	92-112	AAAUGUGUGAACCCCUUGUGA	AAAUGUGUGAACCCCUUGUGA : :::::::::::::::::: AUCACACACUUGGGGAACACU
Optimal Result 20		TCCGTCCACGCACTAATTCTA	2	Solyc06g074350.3.1	644-664	AAUAAUUAGUGCGUGGACGGA	AAUAAUUAGUGCGUGGACGGA : :::::::::::::::::: AUCUUAAUCACGCACCUGCCU
Optimal Result 21		TCTGTAGTGCCTGGAATGCCA	2	Solyc06g074350.3.1	357-377	AGACAUUCCAGGCACUACAGA	AGACAUUCCAGGCACUACAGA : :::::::::::::::::: ACCGUAAGGUCCGUGAUGUCU
Optimal Result 22		TCATGAGGGTGAACAACCCTA	2	Solyc06g074350.3.1	752-772	AAUGGUUGUUCACCCUCAUGA	AAUGGUUGUUCACCCUCAUGA : :::::::::::::::::: AUCCCAACAAGUGGGAGUACU
Optimal Result 23	syn-tasiR-SlSP-3	TCAATCACAAGGGGTTCACAG	1.5	Solyc06g074350.3.1	96-116	GUGUGAACCCCUUGUGAUUGG	GUGUGAACCCCUUGUGAUUGG :::::::::::::::::::. GACACUUGGGGAACACUAACU
Optimal Result 24		TCTAGGTTTAGAAGTTACCGT	2.5	Solyc06g074350.3.1	223-243	UCAGUAACUUCUAAACCUAGG	UCAGUAACUUCUAAACCUAGG : :::::::::::::::::. UGCCAUUGAAGAUUUGGAUCU
Optimal Result 25		TCACGCACTAATTATTATCTT	2.5	Solyc06g074350.3.1	639-659	UAUAUAAUAAUUAGUGCGUGG	UAUAUAAUAAUUAGUGCGUGG : :::::::::::::::::. UUCUAUUAUUAAUCACGCACU
Optimal Result 26		TACTGGTGCACTCGATATCGA	2.5	Solyc06g074350.3.1	478-498	ACAAUAUCGAGUGCACCAGUG	ACAAUAUCGAGUGCACCAGUG : :::::::::::::::::. AGCUAUAGCUCACGUGGUCAU
Optimal Result 27		TAAGGGGTTCACACATTTCGC	2.5	Solyc06g074350.3.1	89-109	CCAAAAUGUGUGAACCCCUUG	CCAAAAUGUGUGAACCCCUUG : :::::::::::::::::. CGCUUUACACACUUGGGGAAU
Optimal Result 28		TACTCGATATTGTTTGCCCTA	2.5	Solyc06g074350.3.1	470-490	AAAGGCAAACAAUAUCGAGUG	AAAGGCAAACAAUAUCGAGUG : :::::::::::::::::. AUCCCGUUUGUUAUAGCUCAU
Optimal Result 29		TGCCTTCTAGCGGCAGTTCCG	2.5	Solyc06g074350.3.1	585-605	GGAAACUGCCGCUAGAAGGCG	GGAAACUGCCGCUAGAAGGCG : :::::::::::::::::. GCCUUGACGGCGAUCUUCCGU
Optimal Result 30		TAATCACAAGGGGTTCACCCT	2.5	Solyc06g074350.3.1	95-115	UGUGUGAACCCCUUGUGAUUG	UGUGUGAACCCCUUGUGAUUG : :::::::::::::::::. UCCCACUUGGGGAACACUAAU
Optimal Result 31		TTAGCGGCAGTTTCCCTCCGT	2.5	Solyc06g074350.3.1	579-599	UCAGAGGGAAACUGCCGCUAG	UCAGAGGGAAACUGCCGCUAG : :::::::::::::::::. UGCCUCCCUUUGACGGCGAUU
Optimal Result 32		TATTTCATACCCAACCACCTG	2.5	Solyc06g074350.3.1	394-414	GAAGUGGUUGGGUAUGAAAUG	GAAGUGGUUGGGUAUGAAAUG : :::::::::::::::::. GUCCACCAACCCAUACUUUAU
Optimal Result 33		TATTGGCATTAAGTCATGCGC	2.5	Solyc06g074350.3.1	765-785	CCUCAUGACUUAAUGCCAAUG	CCUCAUGACUUAAUGCCAAUG : :::::::::::::::::. CGCGUACUGAAUUACGGUUAU
Optimal Result 34		TCGGCAGTTTCCCTCTGACAT	2	Solyc06g074350.3.1	576-596	UUGUCAGAGGGAAACUGCCGC	UUGUCAGAGGGAAACUGCCGC ::::::::::::::::::: UACAGUCUCCCUUUGACGGCU
Optimal Result 35		TGCCTTGGCATTTCATACCCT	2	Solyc06g074350.3.1	402-422	UGGGUAUGAAAUGCCAAGGCC	UGGGUAUGAAAUGCCAAGGCC ::::::::::::::::::: UCCCAUACUUUACGGUUCCGU
Optimal Result 36		TTAGTAGTAGTCCGTCCACGG	2	Solyc06g074350.3.1	654-674	GCGUGGACGGACUACUACUAC	GCGUGGACGGACUACUACUAC ::::::::::::::::::: GGCACCUGCCUGAUGAUGAUU
Optimal Result 37		TATTTGTCGATATATCAACGG	2	Solyc06g074350.3.1	603-623	GCGUUGAUAUAUCGACAAAUU	GCGUUGAUAUAUCGACAAAUU ::::::::::::::::::: GGCAACUAUAUAGCUGUUUAU
Optimal Result 38		TCCATTAACCCCCATATACAA	2	Solyc06g074350.3.1	737-757	AUGUAUAUGGGGGUUAAUGGU	AUGUAUAUGGGGGUUAAUGGU ::::::::::::::::::: AACAUAUACCCCCAAUUACCU
Optimal Result 39		TCCAATCACTCTACCAATCAG	2	Solyc06g074350.3.1	109-129	GUGAUUGGUAGAGUGAUUGGU	GUGAUUGGUAGAGUGAUUGGU ::::::::::::::::::: GACUAACCAUCUCACUAACCU
Optimal Result 40		TTTATTATATAATTGTAGCTC	3	Solyc06g074350.3.1	629-649	CAUCUACAAUUAUAUAAUAAU	CAUCUACAAUUAUAUAAUAAU : ::::::::::::::::: CUCGAUGUUAAUAUAUUAUUU
Optimal Result 41		TGTAGTAGTAGTCCGTCCCCC	3	Solyc06g074350.3.1	655-675	CGUGGACGGACUACUACUACU	CGUGGACGGACUACUACUACU : ::::::::::::::::: CCCCCUGCCUGAUGAUGAUGU
Optimal Result 42		TGAGCAATCTGTAGTGCCCGC	3	Solyc06g074350.3.1	364-384	CCAGGCACUACAGAUUGCUCU	CCAGGCACUACAGAUUGCUCU : ::::::::::::::::: CGCCCGUGAUGUCUAACGAGU
Optimal Result 43		TGCATTAAGTCATGAGGGCGT	3	Solyc06g074350.3.1	761-781	UCACCCUCAUGACUUAAUGCC	UCACCCUCAUGACUUAAUGCC : ::::::::::::::::: UGCGGGAGUACUGAAUUACGU
Optimal Result 44		TTATATCAACGCCTTCTACCC	3	Solyc06g074350.3.1	594-614	CGCUAGAAGGCGUUGAUAUAU	CGCUAGAAGGCGUUGAUAUAU : ::::::::::::::::: CCCAUCUUCCGCAACUAUAUU
Optimal Result 45		TGACACTGGTGCACTCGACAA	3	Solyc06g074350.3.1	481-501	AUAUCGAGUGCACCAGUGUCC	AUAUCGAGUGCACCAGUGUCC : ::::::::::::::::: AACAGCUCACGUGGUCACAGU
Optimal Result 46		TCAACCATTAACCCCCATCTT	3	Solyc06g074350.3.1	740-760	UAUAUGGGGGUUAAUGGUUGU	UAUAUGGGGGUUAAUGGUUGU : ::::::::::::::::: UUCUACCCCCAAUUACCAACU
Optimal Result 47		TGCAAAAATACAAACCTGCGC	3	Solyc06g074350.3.1	435-455	CCACAGGUUUGUAUUUUUGCU	CCACAGGUUUGUAUUUUUGCU : ::::::::::::::::: CGCGUCCAAACAUAAAAACGU
Optimal Result 48		TATGATATTACATTACATCGA	3	Solyc06g074350.3.1	800-820	ACAAUGUAAUGUAAUAUCAUC	ACAAUGUAAUGUAAUAUCAUC : ::::::::::::::::: AGCUACAUUACAUUAUAGUAU
Optimal Result 49		TTAGTAGTCCGTCCACGCCCA	3	Solyc06g074350.3.1	651-671	AGUGCGUGGACGGACUACUAC	AGUGCGUGGACGGACUACUAC : ::::::::::::::::: ACCCGCACCUGCCUGAUGAUU
Optimal Result 50		TAGTCTGCATGTCTTATTCAT	3	Solyc06g074350.3.1	700-720	UUUAAUAAGACAUGCAGACUU	UUUAAUAAGACAUGCAGACUU : ::::::::::::::::: UACUUAUUCUGUACGUCUGAU
Optimal Result 51		TACCCCCATATACATACACAT	3	Solyc06g074350.3.1	731-751	UUAUGUAUGUAUAUGGGGGUU	UUAUGUAUGUAUAUGGGGGUU : ::::::::::::::::: UACACAUACAUAUACCCCCAU
Optimal Result 52		TAAGAAGGATCTGAGATCCCG	2.5	Solyc06g074350.3.1	258-279	UGGUGAUCUCAGAUCCUUCUUC	UGGUGAUCUCAGAUCCUUCUUC .:: ::::::::::::::::: GCC-CUAGAGUCUAGGAAGAAU
Optimal Result 53		TTTTGTCGATATATCAACCCG	3	Solyc06g074350.3.1	602-622	GGCGUUGAUAUAUCGACAAAU	GGCGUUGAUAUAUCGACAAAU : ::::::::::::::::: GCCCAACUAUAUAGCUGUUUU
Optimal Result 54		TCTTATAATTAAGCCATTCGG	3	Solyc06g074350.3.1	779-799	GCCAAUGGCUUAAUUAUAAGC	GCCAAUGGCUUAAUUAUAAGC : ::::::::::::::::: GGCUUACCGAAUUAAUAUUCU
Optimal Result 55		TAGTCATGAGGGTGAACACCG	2.5	Solyc06g074350.3.1	754-775	UGGUUGUUCACCCUCAUGACUU	UGGUUGUUCACCCUCAUGACUU .::: :::::::::::::::: GCCA-CAAGUGGGAGUACUGAU

## Sheet: SlSP5G
amiRNA name	Other name	amiRNA sequence	Score	Target accession	Coordinates	Target sequence	Base-pairing
Optimal Result 1	syn-tasiR-SlSP5G-1	TGTCCGGTGCATCGATGGCAA	1	Solyc05g053850.3.1	443-463	AUGCCAUCGAUGCACCGGACA	AUGCCAUCGAUGCACCGGACA :::::::::::::::::::: AACGGUAGCUACGUGGCCUGU
Optimal Result 2		TCTAGAATCGATTATGTCCGC	1	Solyc05g053850.3.1	457-477	CCGGACAUAAUCGAUUCUAGA	CCGGACAUAAUCGAUUCUAGA :::::::::::::::::::: CGCCUGUAUUAGCUAAGAUCU
Optimal Result 3		TCGTGGGCTCTCGTAGCCCAG	1	Solyc05g053850.3.1	367-387	GUGGGCUACGAGAGCCCACGA	GUGGGCUACGAGAGCCCACGA :::::::::::::::::::: GACCCGAUGCUCUCGGGUGCU
Optimal Result 4		TTTATAGGCGACGACCACCGC	1	Solyc05g053850.3.1	569-589	CCGGUGGUCGUCGCCUAUAAA	CCGGUGGUCGUCGCCUAUAAA :::::::::::::::::::: CGCCACCAGCAGCGGAUAUUU
Optimal Result 5		TCTCGTAGCCCACGACTTCAA	1	Solyc05g053850.3.1	359-379	AUGAAGUCGUGGGCUACGAGA	AUGAAGUCGUGGGCUACGAGA :::::::::::::::::::: AACUUCAGCACCCGAUGCUCU
Optimal Result 6	syn-tasiR-SlSP5G-2	TCGAGAACGGATCGCACCCCC	1	Solyc05g053850.3.1	605-625	CGGGGUGCGAUCCGUUCUCGA	CGGGGUGCGAUCCGUUCUCGA :::::::::::::::::::: CCCCCACGCUAGGCAAGAGCU
Optimal Result 7		TGTGAAACCTAGCAAAGTCTG	1	Solyc05g053850.3.1	494-514	GAGACUUUGCUAGGUUUCACA	GAGACUUUGCUAGGUUUCACA :::::::::::::::::::: GUCUGAAACGAUCCAAAGUGU
Optimal Result 8		TGTCAACCCTAGGTTGATCGT	2	Solyc05g053850.3.1	197-217	UCAAUCAACCUAGGGUUGACA	UCAAUCAACCUAGGGUUGACA : :::::::::::::::::: UGCUAGUUGGAUCCCAACUGU
Optimal Result 9		TCGATTATGTCCGGTGCACCC	2	Solyc05g053850.3.1	450-470	CGAUGCACCGGACAUAAUCGA	CGAUGCACCGGACAUAAUCGA : :::::::::::::::::: CCCACGUGGCCUGUAUUAGCU
Optimal Result 10		TCCGGTGCATCGATGGCACCC	2	Solyc05g053850.3.1	441-461	CGAUGCCAUCGAUGCACCGGA	CGAUGCCAUCGAUGCACCGGA : :::::::::::::::::: CCCACGGUAGCUACGUGGCCU
Optimal Result 11		TGACAACTTGTGAAGGCCCCT	2	Solyc05g053850.3.1	179-199	UGAGGCCUUCACAAGUUGUCA	UGAGGCCUUCACAAGUUGUCA : :::::::::::::::::: UCCCCGGAAGUGUUCAACAGU
Optimal Result 12		TTCCCATTGAGGGTCGTGCGG	2	Solyc05g053850.3.1	380-400	GCCCACGACCCUCAAUGGGAA	GCCCACGACCCUCAAUGGGAA : :::::::::::::::::: GGCGUGCUGGGAGUUACCCUU
Optimal Result 13		TATGTCCGGTGCATCGATCGG	2	Solyc05g053850.3.1	445-465	GCCAUCGAUGCACCGGACAUA	GCCAUCGAUGCACCGGACAUA : :::::::::::::::::: GGCUAGCUACGUGGCCUGUAU
Optimal Result 14		TAGGCGACGACCACCGGTCCG	1.5	Solyc05g053850.3.1	564-585	UGGUACCGGUGGUCGUCGCCUA	UGGUACCGGUGGUCGUCGCCUA .:: :::::::::::::::::: GCC-UGGCCACCAGCAGCGGAU
Optimal Result 15		TTGCTAGGGTTTGGAGCACCT	2	Solyc05g053850.3.1	267-287	UGAUGCUCCAAACCCUAGCAA	UGAUGCUCCAAACCCUAGCAA : :::::::::::::::::: UCCACGAGGUUUGGGAUCGUU
Optimal Result 16		TAGAATCGATTATGTCCGCTC	2	Solyc05g053850.3.1	455-475	CACCGGACAUAAUCGAUUCUA	CACCGGACAUAAUCGAUUCUA : :::::::::::::::::: CUCGCCUGUAUUAGCUAAGAU
Optimal Result 17		TGAGGGTCGTGGGCTCTCCTT	2	Solyc05g053850.3.1	373-393	UACGAGAGCCCACGACCCUCA	UACGAGAGCCCACGACCCUCA : :::::::::::::::::: UUCCUCUCGGGUGCUGGGAGU
Optimal Result 18		TCGATGGCATCGCAGCCCCAA	2	Solyc05g053850.3.1	432-452	AUUGGGCUGCGAUGCCAUCGA	AUUGGGCUGCGAUGCCAUCGA : :::::::::::::::::: AACCCCGACGCUACGGUAGCU
Optimal Result 19		TGTCGATACAACACGAAACTT	2	Solyc05g053850.3.1	411-431	UAUUUUCGUGUUGUAUCGACA	UAUUUUCGUGUUGUAUCGACA : :::::::::::::::::: UUCAAAGCACAACAUAGCUGU
Optimal Result 20		TCGCACCCCGAGGAGAGGCGC	2	Solyc05g053850.3.1	594-614	CCCCCUCUCCUCGGGGUGCGA	CCCCCUCUCCUCGGGGUGCGA : :::::::::::::::::: CGCGGAGAGGAGCCCCACGCU
Optimal Result 21		TTATAGGCGACGACCACCCGA	2	Solyc05g053850.3.1	568-588	ACCGGUGGUCGUCGCCUAUAA	ACCGGUGGUCGUCGCCUAUAA : :::::::::::::::::: AGCCCACCAGCAGCGGAUAUU
Optimal Result 22		TGGCATCGCAGCCCAATTCTG	2	Solyc05g053850.3.1	428-448	GACAAUUGGGCUGCGAUGCCA	GACAAUUGGGCUGCGAUGCCA : :::::::::::::::::: GUCUUAACCCGACGCUACGGU
Optimal Result 23		TCCAGAAACTATTAAAGGCTG	2	Solyc05g053850.3.1	70-90	GAUCCUUUAAUAGUUUCUGGA	GAUCCUUUAAUAGUUUCUGGA : :::::::::::::::::: GUCGGAAAUUAUCAAAGACCU
Optimal Result 24		TCGATACAACACGAAAATCTT	2	Solyc05g053850.3.1	409-429	UAUAUUUUCGUGUUGUAUCGA	UAUAUUUUCGUGUUGUAUCGA : :::::::::::::::::: UUCUAAAAGCACAACAUAGCU
Optimal Result 25		TCACCGGTACCACCTTCCCTT	1.5	Solyc05g053850.3.1	555-575	UAGGGAAGGUGGUACCGGUGG	UAGGGAAGGUGGUACCGGUGG :::::::::::::::::::. UUCCCUUCCACCAUGGCCACU
Optimal Result 26		TGAGAACGGATCGCACCCCGT	1.5	Solyc05g053850.3.1	604-624	UCGGGGUGCGAUCCGUUCUCG	UCGGGGUGCGAUCCGUUCUCG :::::::::::::::::::. UGCCCCACGCUAGGCAAGAGU
Optimal Result 27		TCCTATTGTTGTAAACCACAG	1.5	Solyc05g053850.3.1	137-157	GUGUGGUUUACAACAAUAGGG	GUGUGGUUUACAACAAUAGGG :::::::::::::::::::. GACACCAAAUGUUGUUAUCCU
Optimal Result 28		TCCTCAGGTTTGGGTTGCCAC	2.5	Solyc05g053850.3.1	281-301	CUAGCAACCCAAACCUGAGGG	CUAGCAACCCAAACCUGAGGG : :::::::::::::::::. CACCGUUGGGUUUGGACUCCU
Optimal Result 29		TTTCCCTATTGCAATTGACGA	2.5	Solyc05g053850.3.1	542-562	ACUUCAAUUGCAAUAGGGAAG	ACUUCAAUUGCAAUAGGGAAG : :::::::::::::::::. AGCAGUUAACGUUAUCCCUUU
Optimal Result 30		TATTATAGACCACCCTATCGA	2.5	Solyc05g053850.3.1	149-169	ACAAUAGGGUGGUCUAUAAUG	ACAAUAGGGUGGUCUAUAAUG : :::::::::::::::::. AGCUAUCCCACCAGAUAUUAU
Optimal Result 31		TAGCCCAATTGTCGATACCAG	2.5	Solyc05g053850.3.1	420-440	GUUGUAUCGACAAUUGGGCUG	GUUGUAUCGACAAUUGGGCUG : :::::::::::::::::. GACCAUAGCUGUUAACCCGAU
Optimal Result 32		TCATTGAGGGTCGTGGGCCCA	2.5	Solyc05g053850.3.1	377-397	AGAGCCCACGACCCUCAAUGG	AGAGCCCACGACCCUCAAUGG : :::::::::::::::::. ACCCGGGUGCUGGGAGUUACU
Optimal Result 33		TCCGAGGAGAGGGGGGTGCTA	2.5	Solyc05g053850.3.1	588-608	AAUCACCCCCCUCUCCUCGGG	AAUCACCCCCCUCUCCUCGGG : :::::::::::::::::. AUCGUGGGGGGAGAGGAGCCU
Optimal Result 34		TGCAGCCCAATTGTCGATCCT	2.5	Solyc05g053850.3.1	422-442	UGUAUCGACAAUUGGGCUGCG	UGUAUCGACAAUUGGGCUGCG : :::::::::::::::::. UCCUAGCUGUUAACCCGACGU
Optimal Result 35		TGGATCGCACCCCGAGGACAC	2.5	Solyc05g053850.3.1	598-618	CUCUCCUCGGGGUGCGAUCCG	CUCUCCUCGGGGUGCGAUCCG : :::::::::::::::::. CACAGGAGCCCCACGCUAGGU
Optimal Result 36		TATTGACACAGAGTTCGACAT	2.5	Solyc05g053850.3.1	619-639	UUCUCGAACUCUGUGUCAAUG	UUCUCGAACUCUGUGUCAAUG : :::::::::::::::::. UACAGCUUGAGACACAGUUAU
Optimal Result 37		TGTGGGCTCTCGTAGCCCCCC	2.5	Solyc05g053850.3.1	366-386	CGUGGGCUACGAGAGCCCACG	CGUGGGCUACGAGAGCCCACG : :::::::::::::::::. CCCCCCGAUGCUCUCGGGUGU
Optimal Result 38		TCGGTACCACCTTCCCTACTC	2.5	Solyc05g053850.3.1	552-572	CAAUAGGGAAGGUGGUACCGG	CAAUAGGGAAGGUGGUACCGG : :::::::::::::::::. CUCAUCCCUUCCACCAUGGCU
Optimal Result 39		TAGTGCAAATATTCCCTCCGC	2.5	Solyc05g053850.3.1	294-314	CCUGAGGGAAUAUUUGCACUG	CCUGAGGGAAUAUUUGCACUG : :::::::::::::::::. CGCCUCCCUUAUAAACGUGAU
Optimal Result 40		TCTATTGTTGTAAACCACCCG	2	Solyc05g053850.3.1	135-156	UGGUGUGGUUUACAACAAUAGG	UGGUGUGGUUUACAACAAUAGG .:: :::::::::::::::::. GCC-CACCAAAUGUUGUUAUCU
Optimal Result 41		TCTAGATTGTGAAACCTACCT	2.5	Solyc05g053850.3.1	501-521	UGCUAGGUUUCACAAUCUAGG	UGCUAGGUUUCACAAUCUAGG : :::::::::::::::::. UCCAUCCAAAGUGUUAGAUCU
Optimal Result 42		TCACACCAAAGTCTACACCTG	2.5	Solyc05g053850.3.1	122-142	GAUGUGUAGACUUUGGUGUGG	GAUGUGUAGACUUUGGUGUGG : :::::::::::::::::. GUCCACAUCUGAAACCACACU
Optimal Result 43		TAGAGTGTAAAAAGTACGCAC	2.5	Solyc05g053850.3.1	232-252	CUUCGUACUUUUUACACUCUG	CUUCGUACUUUUUACACUCUG : :::::::::::::::::. CACGCAUGAAAAAUGUGAGAU
Optimal Result 44		TTCTCGTAGCCCACGACTCCT	2.5	Solyc05g053850.3.1	360-380	UGAAGUCGUGGGCUACGAGAG	UGAAGUCGUGGGCUACGAGAG : :::::::::::::::::. UCCUCAGCACCCGAUGCUCUU
Optimal Result 45		TGTCGTGGGCTCTCGTAGCCG	2	Solyc05g053850.3.1	369-389	GGGCUACGAGAGCCCACGACC	GGGCUACGAGAGCCCACGACC ::::::::::::::::::: GCCGAUGCUCUCGGGUGCUGU
Optimal Result 46		TAAGTACGAAGATCGTCTCCT	2	Solyc05g053850.3.1	222-242	UGGAGACGAUCUUCGUACUUU	UGGAGACGAUCUUCGUACUUU ::::::::::::::::::: UCCUCUGCUAGAAGCAUGAAU
Optimal Result 47		TAATATAACGATGGATTCCCT	2	Solyc05g053850.3.1	395-415	UGGGAAUCCAUCGUUAUAUUU	UGGGAAUCCAUCGUUAUAUUU ::::::::::::::::::: UCCCUUAGGUAGCAAUAUAAU
Optimal Result 48		TGGCGACGACCACCGGTACCT	2	Solyc05g053850.3.1	564-584	UGGUACCGGUGGUCGUCGCCU	UGGUACCGGUGGUCGUCGCCU ::::::::::::::::::: UCCAUGGCCACCAGCAGCGGU
Optimal Result 49		TTTCGAGAACGGATCGCACCG	2	Solyc05g053850.3.1	607-627	GGGUGCGAUCCGUUCUCGAAC	GGGUGCGAUCCGUUCUCGAAC ::::::::::::::::::: GCCACGCUAGGCAAGAGCUUU
Optimal Result 50		TTCGATGGCATCGCAGCCCAT	2	Solyc05g053850.3.1	433-453	UUGGGCUGCGAUGCCAUCGAU	UUGGGCUGCGAUGCCAUCGAU ::::::::::::::::::: UACCCGACGCUACGGUAGCUU
Optimal Result 51		TTGATTTATAGGCGACGACCT	2	Solyc05g053850.3.1	573-593	UGGUCGUCGCCUAUAAAUCAC	UGGUCGUCGCCUAUAAAUCAC ::::::::::::::::::: UCCAGCAGCGGAUAUUUAGUU
Optimal Result 52		TTTTATAGGCGACGACCACCC	2	Solyc05g053850.3.1	570-590	CGGUGGUCGUCGCCUAUAAAU	CGGUGGUCGUCGCCUAUAAAU ::::::::::::::::::: CCCACCAGCAGCGGAUAUUUU
Optimal Result 53		TTCGTGGGCTCTCGTAGCCCT	2	Solyc05g053850.3.1	368-388	UGGGCUACGAGAGCCCACGAC	UGGGCUACGAGAGCCCACGAC ::::::::::::::::::: UCCCGAUGCUCUCGGGUGCUU
Optimal Result 54		TTGTCAACCCTAGGTTGACTC	3	Solyc05g053850.3.1	198-218	CAAUCAACCUAGGGUUGACAU	CAAUCAACCUAGGGUUGACAU : ::::::::::::::::: CUCAGUUGGAUCCCAACUGUU
Optimal Result 55		TGAGAGGGGGGTGATTTACAC	3	Solyc05g053850.3.1	583-603	CUAUAAAUCACCCCCCUCUCC	CUAUAAAUCACCCCCCUCUCC : ::::::::::::::::: CACAUUUAGUGGGGGGAGAGU
Optimal Result 56		TCCACCCTATTGTTGTAACCG	2.5	Solyc05g053850.3.1	140-161	UGGUUUACAACAAUAGGGUGGU	UGGUUUACAACAAUAGGGUGGU .:::: ::::::::::::::: GCCAA-UGUUGUUAUCCCACCU
Optimal Result 57		TGCAAACCTAGATTGTGACAG	3	Solyc05g053850.3.1	507-527	GUUUCACAAUCUAGGUUUGCC	GUUUCACAAUCUAGGUUUGCC : ::::::::::::::::: GACAGUGUUAGAUCCAAACGU
Optimal Result 58		TATTCCCATTGAGGGTCGCGC	3	Solyc05g053850.3.1	382-402	CCACGACCCUCAAUGGGAAUC	CCACGACCCUCAAUGGGAAUC : ::::::::::::::::: CGCGCUGGGAGUUACCCUUAU
Optimal Result 59		TGTACGAAGATCGTCTCCCTG	3	Solyc05g053850.3.1	220-240	GAUGGAGACGAUCUUCGUACU	GAUGGAGACGAUCUUCGUACU : ::::::::::::::::: GUCCCUCUGCUAGAAGCAUGU
Optimal Result 60		TAGGGTCGTGGGCTCTCGCAC	3	Solyc05g053850.3.1	372-392	CUACGAGAGCCCACGACCCUC	CUACGAGAGCCCACGACCCUC : ::::::::::::::::: CACGCUCUCGGGUGCUGGGAU
Optimal Result 61		TTTGCCAAAGGTTGCTCCCGA	3	Solyc05g053850.3.1	340-360	ACAGGAGCAACCUUUGGCAAU	ACAGGAGCAACCUUUGGCAAU : ::::::::::::::::: AGCCCUCGUUGGAAACCGUUU
Optimal Result 62		TAGGGGGGTGATTTATAGCCC	3	Solyc05g053850.3.1	580-600	CGCCUAUAAAUCACCCCCCUC	CGCCUAUAAAUCACCCCCCUC : ::::::::::::::::: CCCGAUAUUUAGUGGGGGGAU
Optimal Result 63		TATCTCTAGGCATGATTTCTA	3	Solyc05g053850.3.1	53-73	AAAAAAUCAUGCCUAGAGAUC	AAAAAAUCAUGCCUAGAGAUC : ::::::::::::::::: AUCUUUAGUACGGAUCUCUAU
Optimal Result 64		TTTATGTCCGGTGCATCGCTC	3	Solyc05g053850.3.1	447-467	CAUCGAUGCACCGGACAUAAU	CAUCGAUGCACCGGACAUAAU : ::::::::::::::::: CUCGCUACGUGGCCUGUAUUU
Optimal Result 65		TACGATGGATTCCCATTGCGC	3	Solyc05g053850.3.1	389-409	CCUCAAUGGGAAUCCAUCGUU	CCUCAAUGGGAAUCCAUCGUU : ::::::::::::::::: CGCGUUACCCUUAGGUAGCAU
Optimal Result 66		TGCATCGCAGCCCAATTGCCC	3	Solyc05g053850.3.1	427-447	CGACAAUUGGGCUGCGAUGCC	CGACAAUUGGGCUGCGAUGCC : ::::::::::::::::: CCCGUUAACCCGACGCUACGU
Optimal Result 67		TACCCTAGGTTGATTGACCAG	3	Solyc05g053850.3.1	193-213	GUUGUCAAUCAACCUAGGGUU	GUUGUCAAUCAACCUAGGGUU : ::::::::::::::::: GACCAGUUAGUUGGAUCCCAU
Optimal Result 68		TCCCACGACTTCATTGCCCAT	3	Solyc05g053850.3.1	352-372	UUUGGCAAUGAAGUCGUGGGC	UUUGGCAAUGAAGUCGUGGGC : ::::::::::::::::: UACCCGUUACUUCAGCACCCU
Optimal Result 69		TCAAACCTAGATTGTGAACCG	3	Solyc05g053850.3.1	506-526	GGUUUCACAAUCUAGGUUUGC	GGUUUCACAAUCUAGGUUUGC : ::::::::::::::::: GCCAAGUGUUAGAUCCAAACU
Optimal Result 70		TAAGGTTGCTCCTGTGGCCGG	3	Solyc05g053850.3.1	334-354	GCAGCCACAGGAGCAACCUUU	GCAGCCACAGGAGCAACCUUU : ::::::::::::::::: GGCCGGUGUCCUCGUUGGAAU
Optimal Result 71		TCCCCGAGGAGAGGGGGGCGT	3	Solyc05g053850.3.1	590-610	UCACCCCCCUCUCCUCGGGGU	UCACCCCCCUCUCCUCGGGGU : ::::::::::::::::: UGCGGGGGGAGAGGAGCCCCU
Optimal Result 72		TGATCGCACCCCGAGGAGCGC	3	Solyc05g053850.3.1	597-617	CCUCUCCUCGGGGUGCGAUCC	CCUCUCCUCGGGGUGCGAUCC : ::::::::::::::::: CGCGAGGAGCCCCACGCUAGU
Optimal Result 73		TCACCCCGAGGAGAGGGGCGA	3	Solyc05g053850.3.1	592-612	ACCCCCCUCUCCUCGGGGUGC	ACCCCCCUCUCCUCGGGGUGC : ::::::::::::::::: AGCGGGGAGAGGAGCCCCACU
Optimal Result 74		TAAAGTACGAAGATCGTCCCG	2.5	Solyc05g053850.3.1	222-243	UGGAGACGAUCUUCGUACUUUU	UGGAGACGAUCUUCGUACUUUU .:: ::::::::::::::::: GCC-CUGCUAGAAGCAUGAAAU
Optimal Result 75		TACGGATCGCACCCCGAGCAC	3	Solyc05g053850.3.1	600-620	CUCCUCGGGGUGCGAUCCGUU	CUCCUCGGGGUGCGAUCCGUU : ::::::::::::::::: CACGAGCCCCACGCUAGGCAU
Optimal Result 76		TCTCTCGTAGCCCACGACCTG	3	Solyc05g053850.3.1	361-381	GAAGUCGUGGGCUACGAGAGC	GAAGUCGUGGGCUACGAGAGC : ::::::::::::::::: GUCCAGCACCCGAUGCUCUCU
Optimal Result 77		TCAGAGTTCGAGAACGGACCC	3	Solyc05g053850.3.1	612-632	CGAUCCGUUCUCGAACUCUGU	CGAUCCGUUCUCGAACUCUGU : ::::::::::::::::: CCCAGGCAAGAGCUUGAGACU
Optimal Result 78		TCACTTTTACATGTAGACCCC	3	Solyc05g053850.3.1	911-931	CGAGUCUACAUGUAAAAGUGU	CGAGUCUACAUGUAAAAGUGU : ::::::::::::::::: CCCCAGAUGUACAUUUUCACU
Optimal Result 79		TTGGATTCCCATTGAGGGCCC	3	Solyc05g053850.3.1	385-405	CGACCCUCAAUGGGAAUCCAU	CGACCCUCAAUGGGAAUCCAU : ::::::::::::::::: CCCGGGAGUUACCCUUAGGUU
Optimal Result 80		TTCGCACCCCGAGGAGAGCGC	3	Solyc05g053850.3.1	595-615	CCCCUCUCCUCGGGGUGCGAU	CCCCUCUCCUCGGGGUGCGAU : ::::::::::::::::: CGCGAGAGGAGCCCCACGCUU
Optimal Result 81		TGGGTCGTGGGCTCTCGTCGG	3	Solyc05g053850.3.1	371-391	GCUACGAGAGCCCACGACCCU	GCUACGAGAGCCCACGACCCU : ::::::::::::::::: GGCUGCUCUCGGGUGCUGGGU
Optimal Result 82		TACTTGTGAAGGCCTCAACGT	3	Solyc05g053850.3.1	175-195	UCCUUGAGGCCUUCACAAGUU	UCCUUGAGGCCUUCACAAGUU : ::::::::::::::::: UGCAACUCCGGAAGUGUUCAU
Optimal Result 83		TGTTCGAGAACGGATCGCCCG	3	Solyc05g053850.3.1	608-628	GGUGCGAUCCGUUCUCGAACU	GGUGCGAUCCGUUCUCGAACU : ::::::::::::::::: GCCCGCUAGGCAAGAGCUUGU
Optimal Result 84		TTAACGATGGATTCCCATCGT	3	Solyc05g053850.3.1	391-411	UCAAUGGGAAUCCAUCGUUAU	UCAAUGGGAAUCCAUCGUUAU : ::::::::::::::::: UGCUACCCUUAGGUAGCAAUU
Optimal Result 85		TATGGCATCGCAGCCCAACTC	3	Solyc05g053850.3.1	430-450	CAAUUGGGCUGCGAUGCCAUC	CAAUUGGGCUGCGAUGCCAUC : ::::::::::::::::: CUCAACCCGACGCUACGGUAU
Optimal Result 86		TAACGGATCGCACCCCGACGT	3	Solyc05g053850.3.1	601-621	UCCUCGGGGUGCGAUCCGUUC	UCCUCGGGGUGCGAUCCGUUC : ::::::::::::::::: UGCAGCCCCACGCUAGGCAAU
Optimal Result 87		TGAACGGATCGCACCCCGCGC	3	Solyc05g053850.3.1	602-622	CCUCGGGGUGCGAUCCGUUCU	CCUCGGGGUGCGAUCCGUUCU : ::::::::::::::::: CGCGCCCCACGCUAGGCAAGU
Optimal Result 88		TTAGGCGACGACCACCGGCAG	3	Solyc05g053850.3.1	566-586	GUACCGGUGGUCGUCGCCUAU	GUACCGGUGGUCGUCGCCUAU : ::::::::::::::::: GACGGCCACCAGCAGCGGAUU
Optimal Result 89		TCGACGACCACCGGTACCCCG	3	Solyc05g053850.3.1	562-582	GGUGGUACCGGUGGUCGUCGC	GGUGGUACCGGUGGUCGUCGC : ::::::::::::::::: GCCCCAUGGCCACCAGCAGCU
Optimal Result 90		TTTATAGACCACCCTATTCTA	3	Solyc05g053850.3.1	148-168	AACAAUAGGGUGGUCUAUAAU	AACAAUAGGGUGGUCUAUAAU : ::::::::::::::::: AUCUUAUCCCACCAGAUAUUU
Optimal Result 91		TGCCCAATTGTCGATACACCT	3	Solyc05g053850.3.1	419-439	UGUUGUAUCGACAAUUGGGCU	UGUUGUAUCGACAAUUGGGCU : ::::::::::::::::: UCCACAUAGCUGUUAACCCGU
Optimal Result 92		TGTGATTTATAGGCGACGCCG	2.5	Solyc05g053850.3.1	573-594	UGGUCGUCGCCUAUAAAUCACC	UGGUCGUCGCCUAUAAAUCACC .:: ::::::::::::::::: GCC-GCAGCGGAUAUUUAGUGU
Optimal Result 93		TCGGATCGCACCCCGAGGCGT	3	Solyc05g053850.3.1	599-619	UCUCCUCGGGGUGCGAUCCGU	UCUCCUCGGGGUGCGAUCCGU : ::::::::::::::::: UGCGGAGCCCCACGCUAGGCU
Optimal Result 94		TATTTATAGGCGACGACCCCG	2	Solyc05g053850.3.1	570-591	CGGUGGUCGUCGCCUAUAAAUC	CGGUGGUCGUCGCCUAUAAAUC ::: ::::::::::::::::: GCC-CCAGCAGCGGAUAUUUAU
Optimal Result 95		TACACAGAGTTCGAGAACCGT	3	Solyc05g053850.3.1	615-635	UCCGUUCUCGAACUCUGUGUC	UCCGUUCUCGAACUCUGUGUC : ::::::::::::::::: UGCCAAGAGCUUGAGACACAU
Optimal Result 96		TATTATGTCCGGTGCATCCAA	3	Solyc05g053850.3.1	448-468	AUCGAUGCACCGGACAUAAUC	AUCGAUGCACCGGACAUAAUC : ::::::::::::::::: AACCUACGUGGCCUGUAUUAU
Optimal Result 97		TGGCTCTCGTAGCCCACGCCA	3	Solyc05g053850.3.1	363-383	AGUCGUGGGCUACGAGAGCCC	AGUCGUGGGCUACGAGAGCCC : ::::::::::::::::: ACCGCACCCGAUGCUCUCGGU
Optimal Result 98		TTGGCATCGCAGCCCAATCGA	3	Solyc05g053850.3.1	429-449	ACAAUUGGGCUGCGAUGCCAU	ACAAUUGGGCUGCGAUGCCAU : ::::::::::::::::: AGCUAACCCGACGCUACGGUU
Optimal Result 99		TTCTGACATTGACACAGACTA	3	Solyc05g053850.3.1	625-645	AACUCUGUGUCAAUGUCAGAU	AACUCUGUGUCAAUGUCAGAU : ::::::::::::::::: AUCAGACACAGUUACAGUCUU
Optimal Result 100		TTGTAAAAAGTACGAAGACCC	3	Solyc05g053850.3.1	228-248	CGAUCUUCGUACUUUUUACAC	CGAUCUUCGUACUUUUUACAC : ::::::::::::::::: CCCAGAAGCAUGAAAAAUGUU
Optimal Result 101		TTCGATACAACACGAAAACAA	3	Solyc05g053850.3.1	410-430	AUAUUUUCGUGUUGUAUCGAC	AUAUUUUCGUGUUGUAUCGAC : ::::::::::::::::: AACAAAAGCACAACAUAGCUU
Optimal Result 102		TCCCTATTGTTGTAAACCCCT	3	Solyc05g053850.3.1	138-158	UGUGGUUUACAACAAUAGGGU	UGUGGUUUACAACAAUAGGGU : ::::::::::::::::: UCCCCAAAUGUUGUUAUCCCU
Optimal Result 103		TATCCGTTACACAAAACACCA	3	Solyc05g053850.3.1	642-662	AGAUGUUUUGUGUAACGGAUU	AGAUGUUUUGUGUAACGGAUU : ::::::::::::::::: ACCACAAAACACAUUGCCUAU

## Sheet: SlSu
amiRNA name	Other name	amiRNA sequence	Score	Target accession	Coordinates	Target sequence	Base-pairing
Optimal Result 1	syn-tasiR-SlSu-1	CGCCCUUAGUAUGUUCCCCCU	1	Solyc10g008740.3.1	1018-1038	CCGGGAAUCAUACAAGGGGGA	CCGGGAAUCAUACAAGGGGGA :::::::::::::::::::: CGCCCUUAGUAUGUUCCCCCU
Optimal Result 2	syn-tasiR-SlSu-2	GACCCUGUUAGCUGUAACUCU	1	Solyc10g008740.3.1	651-671	GUGGGACAAUCGACAUUGAGA	GUGGGACAAUCGACAUUGAGA :::::::::::::::::::: GACCCUGUUAGCUGUAACUCU
Optimal Result 3		AACGGGUUCAGCCCUGACACU	1	Solyc10g008740.3.1	930-950	AUGCCCAAGUCGGGACUGUGA	AUGCCCAAGUCGGGACUGUGA :::::::::::::::::::: AACGGGUUCAGCCCUGACACU
Optimal Result 4		CACACGUCUUGACUUACAGCU	1	Solyc10g008740.3.1	1132-1152	CUGUGCAGAACUGAAUGUCGA	CUGUGCAGAACUGAAUGUCGA :::::::::::::::::::: CACACGUCUUGACUUACAGCU
Optimal Result 5		AUCAGGCACUGUUUAACUCCU	1	Solyc10g008740.3.1	552-572	AAGUCCGUGACAAAUUGAGGA	AAGUCCGUGACAAAUUGAGGA :::::::::::::::::::: AUCAGGCACUGUUUAACUCCU
Optimal Result 6		AUCGAGAAUGGCUCCCACACU	1	Solyc10g008740.3.1	672-692	AAGCUCUUACCGAGGGUGUGA	AAGCUCUUACCGAGGGUGUGA :::::::::::::::::::: AUCGAGAAUGGCUCCCACACU
Optimal Result 7		CUCUUCUAUAGCGGUGACAGU	1	Solyc10g008740.3.1	1230-1250	CAGAAGAUAUCGCCACUGUCA	CAGAAGAUAUCGCCACUGUCA :::::::::::::::::::: CUCUUCUAUAGCGGUGACAGU
Optimal Result 8		GACUUCUAGCAGCUCCUUUCU	1	Solyc10g008740.3.1	968-988	GUGAAGAUCGUCGAGGAAAGA	GUGAAGAUCGUCGAGGAAAGA :::::::::::::::::::: GACUUCUAGCAGCUCCUUUCU
Optimal Result 9		CACGUCGUAGUCCUACCUUGU	1	Solyc10g008740.3.1	795-815	CUGCAGCAUCAGGAUGGAACA	CUGCAGCAUCAGGAUGGAACA :::::::::::::::::::: CACGUCGUAGUCCUACCUUGU
Optimal Result 10		GACACCCUGUUAGCUGUAACU	1	Solyc10g008740.3.1	649-669	GUGUGGGACAAUCGACAUUGA	GUGUGGGACAAUCGACAUUGA :::::::::::::::::::: GACACCCUGUUAGCUGUAACU
Optimal Result 11		UUCACCCCGUUCUACUCUACU	1	Solyc10g008740.3.1	351-371	UAGUGGGGCAAGAUGAGAUGA	UAGUGGGGCAAGAUGAGAUGA :::::::::::::::::::: UUCACCCCGUUCUACUCUACU
Optimal Result 12		CACUUCAGGCACUGUUUAACU	1	Solyc10g008740.3.1	549-569	CUGAAGUCCGUGACAAAUUGA	CUGAAGUCCGUGACAAAUUGA :::::::::::::::::::: CACUUCAGGCACUGUUUAACU
Optimal Result 13		GCCACACACCCUGUUAGCUGU	1	Solyc10g008740.3.1	645-665	GGGUGUGUGGGACAAUCGACA	GGGUGUGUGGGACAAUCGACA :::::::::::::::::::: GCCACACACCCUGUUAGCUGU
Optimal Result 14		ACCUUAAGGCCCUUAGUAUGU	1	Solyc10g008740.3.1	1011-1031	AGGAAUUCCGGGAAUCAUACA	AGGAAUUCCGGGAAUCAUACA :::::::::::::::::::: ACCUUAAGGCCCUUAGUAUGU
Optimal Result 15		UGCUAAACCUUACGUACGGGU	1	Solyc10g008740.3.1	916-936	UCGAUUUGGAAUGCAUGCCCA	UCGAUUUGGAAUGCAUGCCCA :::::::::::::::::::: UGCUAAACCUUACGUACGGGU
Optimal Result 16		AUCCCUCUCGUCGAAGGACAU	1.5	Solyc10g008740.3.1	572-592	AAGGGAGAGCAGCUUCCUGUG	AAGGGAGAGCAGCUUCCUGUG :::::::::::::::::::. AUCCCUCUCGUCGAAGGACAU
Optimal Result 17		UCCCUUCAGGUGGUGCCAAUU	1.5	Solyc10g008740.3.1	442-462	UGGGAAGUCCACCACGGUUAG	UGGGAAGUCCACCACGGUUAG :::::::::::::::::::. UCCCUUCAGGUGGUGCCAAUU
Optimal Result 18		UCCUGCUGGUAAAUCAUCUAU	1.5	Solyc10g008740.3.1	762-782	UGGACGACCAUUUAGUAGAUG	UGGACGACCAUUUAGUAGAUG :::::::::::::::::::. UCCUGCUGGUAAAUCAUCUAU
Optimal Result 19		UCCAACUAAAUGGUGAUCCAU	1.5	Solyc10g008740.3.1	612-632	UGGUUGAUUUACCACUAGGUG	UGGUUGAUUUACCACUAGGUG :::::::::::::::::::. UCCAACUAAAUGGUGAUCCAU
Optimal Result 20		AUCAGCCCUGACACUCUCUAU	1.5	Solyc10g008740.3.1	936-956	AAGUCGGGACUGUGAGAGAUG	AAGUCGGGACUGUGAGAGAUG :::::::::::::::::::. AUCAGCCCUGACACUCUCUAU
Optimal Result 21		CGCUCCCACACUUCCGUAAGU	1.5	Solyc10g008740.3.1	681-701	CCGAGGGUGUGAAGGCAUUCG	CCGAGGGUGUGAAGGCAUUCG :::::::::::::::::::. CGCUCCCACACUUCCGUAAGU
Optimal Result 22		GCCUUCAGGUGGUGCCAAUCU	1.5	Solyc10g008740.3.1	443-463	GGGAAGUCCACCACGGUUAGG	GGGAAGUCCACCACGGUUAGG :::::::::::::::::::. GCCUUCAGGUGGUGCCAAUCU
Optimal Result 23		CACGAAUUCUGUGUCUGAAUU	1.5	Solyc10g008740.3.1	1258-1278	CUGCUUAAGACACAGACUUAG	CUGCUUAAGACACAGACUUAG :::::::::::::::::::. CACGAAUUCUGUGUCUGAAUU
Optimal Result 24		UACGGUUGACGAAUUCUGUGU	2	Solyc10g008740.3.1	1251-1271	UUCCCAACUGCUUAAGACACA	UUCCCAACUGCUUAAGACACA : :::::::::::::::::: UACGGUUGACGAAUUCUGUGU
Optimal Result 25		UACCCUGCUGGUAAAUCAUCU	2	Solyc10g008740.3.1	760-780	UUUGGACGACCAUUUAGUAGA	UUUGGACGACCAUUUAGUAGA : :::::::::::::::::: UACCCUGCUGGUAAAUCAUCU
Optimal Result 26		AACAAUGCUCCAAAAACCGAU	2	Solyc10g008740.3.1	1327-1347	AUUUUACGAGGUUUUUGGCUA	AUUUUACGAGGUUUUUGGCUA : :::::::::::::::::: AACAAUGCUCCAAAAACCGAU
Optimal Result 27		GGCCUUGACUUACAGCUACCU	2	Solyc10g008740.3.1	1136-1156	GCAGAACUGAAUGUCGAUGGA	GCAGAACUGAAUGUCGAUGGA : :::::::::::::::::: GGCCUUGACUUACAGCUACCU
Optimal Result 28		UUCCCUCCUUAAUCUGAGGGU	2	Solyc10g008740.3.1	203-223	UAUGGAGGAAUUAGACUCCCA	UAUGGAGGAAUUAGACUCCCA : :::::::::::::::::: UUCCCUCCUUAAUCUGAGGGU
Optimal Result 29		GUCCUUCCUCUUGAAUCCGGU	2	Solyc10g008740.3.1	884-904	GAAGAAGGAGAACUUAGGCCA	GAAGAAGGAGAACUUAGGCCA : :::::::::::::::::: GUCCUUCCUCUUGAAUCCGGU
Optimal Result 30		GGCGUUCAGCCCUGACACUCU	2	Solyc10g008740.3.1	932-952	GCCCAAGUCGGGACUGUGAGA	GCCCAAGUCGGGACUGUGAGA : :::::::::::::::::: GGCGUUCAGCCCUGACACUCU
Optimal Result 31		UCCAGUACUAGAGGCGCAAUU	2	Solyc10g008740.3.1	1099-1119	UGAUCAUGAUCUCCGCGUUAA	UGAUCAUGAUCUCCGCGUUAA : :::::::::::::::::: UCCAGUACUAGAGGCGCAAUU
Optimal Result 32		GUCCCUAACUCUCCACUAUAU	2	Solyc10g008740.3.1	1151-1171	GAUGGAUUGAGAGGUGAUAUA	GAUGGAUUGAGAGGUGAUAUA : :::::::::::::::::: GUCCCUAACUCUCCACUAUAU
Optimal Result 33		CUCUCUAACCUCCGCACUACU	2	Solyc10g008740.3.1	402-422	CAAAGAUUGGAGGCGUGAUGA	CAAAGAUUGGAGGCGUGAUGA : :::::::::::::::::: CUCUCUAACCUCCGCACUACU
Optimal Result 34		ACCCGGUUUAGUGGAGUCGGU	2	Solyc10g008740.3.1	1053-1073	AGAGCCAAAUCACCUCAGCCA	AGAGCCAAAUCACCUCAGCCA : :::::::::::::::::: ACCCGGUUUAGUGGAGUCGGU
Optimal Result 35		UCCUGGUUCGACAAAAUAUCU	2	Solyc10g008740.3.1	1387-1407	UGCACCAAGCUGUUUUAUAGA	UGCACCAAGCUGUUUUAUAGA : :::::::::::::::::: UCCUGGUUCGACAAAAUAUCU
Optimal Result 36		UACGUGUGGGACGAGCUAAAU	2	Solyc10g008740.3.1	840-860	UUUCACACCCUGCUCGAUUUA	UUUCACACCCUGCUCGAUUUA : :::::::::::::::::: UACGUGUGGGACGAGCUAAAU
Optimal Result 37		GUCACGUACGGGUUCAGCCCU	2	Solyc10g008740.3.1	924-944	GAAUGCAUGCCCAAGUCGGGA	GAAUGCAUGCCCAAGUCGGGA : :::::::::::::::::: GUCACGUACGGGUUCAGCCCU
Optimal Result 38		CUCAGGGUUGACGAAUUCUGU	2	Solyc10g008740.3.1	1249-1269	CAUUCCCAACUGCUUAAGACA	CAUUCCCAACUGCUUAAGACA : :::::::::::::::::: CUCAGGGUUGACGAAUUCUGU
Optimal Result 39		UUCGCGGUGACAGUAAGGGUU	2	Solyc10g008740.3.1	1237-1257	UAUCGCCACUGUCAUUCCCAA	UAUCGCCACUGUCAUUCCCAA : :::::::::::::::::: UUCGCGGUGACAGUAAGGGUU
Optimal Result 40		UGCGCGGUAUCACCCCGUUCU	2	Solyc10g008740.3.1	343-363	UCCCGCCAUAGUGGGGCAAGA	UCCCGCCAUAGUGGGGCAAGA : :::::::::::::::::: UGCGCGGUAUCACCCCGUUCU
Optimal Result 41		UACAGGGUAGAAGUCCUGUAU	2	Solyc10g008740.3.1	165-185	UUUUCCCAUCUUCAGGACAUA	UUUUCCCAUCUUCAGGACAUA : :::::::::::::::::: UACAGGGUAGAAGUCCUGUAU
Optimal Result 42		AACAGGGCGGUAUCACCCCGU	2	Solyc10g008740.3.1	340-360	AUUUCCCGCCAUAGUGGGGCA	AUUUCCCGCCAUAGUGGGGCA : :::::::::::::::::: AACAGGGCGGUAUCACCCCGU
Optimal Result 43		CACUGGCUCCCACACUUCCGU	2	Solyc10g008740.3.1	677-697	CUUACCGAGGGUGUGAAGGCA	CUUACCGAGGGUGUGAAGGCA : :::::::::::::::::: CACUGGCUCCCACACUUCCGU
Optimal Result 44		UACGGGCGGUAUCACCCCGUU	2	Solyc10g008740.3.1	341-361	UUUCCCGCCAUAGUGGGGCAA	UUUCCCGCCAUAGUGGGGCAA : :::::::::::::::::: UACGGGCGGUAUCACCCCGUU
Optimal Result 45		AUCUAGAGAUUCCAGACACGU	2	Solyc10g008740.3.1	1118-1138	AAAAUCUCUAAGGUCUGUGCA	AAAAUCUCUAAGGUCUGUGCA : :::::::::::::::::: AUCUAGAGAUUCCAGACACGU
Optimal Result 46		CGCUCGACAAAAUAUCUCGUU	2	Solyc10g008740.3.1	1391-1411	CCAAGCUGUUUUAUAGAGCAA	CCAAGCUGUUUUAUAGAGCAA : :::::::::::::::::: CGCUCGACAAAAUAUCUCGUU
Optimal Result 47		ACCUCGAAGGACACAGAGAGU	2	Solyc10g008740.3.1	579-599	AGCAGCUUCCUGUGUCUCUCA	AGCAGCUUCCUGUGUCUCUCA : :::::::::::::::::: ACCUCGAAGGACACAGAGAGU
Optimal Result 48		GGCAAGAAGACAAUGCUAACU	2	Solyc10g008740.3.1	1081-1101	GCUUUCUUCUGUUACGAUUGA	GCUUUCUUCUGUUACGAUUGA : :::::::::::::::::: GGCAAGAAGACAAUGCUAACU
Optimal Result 49		ACCGUCUCUGGCCACAUAGGU	2	Solyc10g008740.3.1	320-340	AGCCAGAGACCGGUGUAUCCA	AGCCAGAGACCGGUGUAUCCA : :::::::::::::::::: ACCGUCUCUGGCCACAUAGGU
Optimal Result 50		ACCGUCGGUCUCUGGCCACAU	2	Solyc10g008740.3.1	316-336	AGACAGCCAGAGACCGGUGUA	AGACAGCCAGAGACCGGUGUA : :::::::::::::::::: ACCGUCGGUCUCUGGCCACAU
Optimal Result 51		AGCUUCGACAAAAUAUCUCGU	2	Solyc10g008740.3.1	1390-1410	ACCAAGCUGUUUUAUAGAGCA	ACCAAGCUGUUUUAUAGAGCA : :::::::::::::::::: AGCUUCGACAAAAUAUCUCGU
Optimal Result 52		AGCAUCCUUCCUAGGCAACCU	2	Solyc10g008740.3.1	1273-1293	ACUUAGGAAGGAUCCGUUGGA	ACUUAGGAAGGAUCCGUUGGA : :::::::::::::::::: AGCAUCCUUCCUAGGCAACCU
Optimal Result 53		CACAACCUGCUGGUAAAUCAU	2	Solyc10g008740.3.1	758-778	CUUUUGGACGACCAUUUAGUA	CUUUUGGACGACCAUUUAGUA : :::::::::::::::::: CACAACCUGCUGGUAAAUCAU
Optimal Result 54		CGCAUCACCCCGUUCUACUCU	2	Solyc10g008740.3.1	348-368	CCAUAGUGGGGCAAGAUGAGA	CCAUAGUGGGGCAAGAUGAGA : :::::::::::::::::: CGCAUCACCCCGUUCUACUCU
Optimal Result 55		GACUGAUUGUCUCGUCGUUCU	2	Solyc10g008740.3.1	1172-1192	GUCACUAACAGAGCAGCAAGA	GUCACUAACAGAGCAGCAAGA : :::::::::::::::::: GACUGAUUGUCUCGUCGUUCU
Optimal Result 56		UUCAAAUACAGCUGCUCCAAU	2	Solyc10g008740.3.1	735-755	UACUUUAUGUCGACGAGGUUA	UACUUUAUGUCGACGAGGUUA : :::::::::::::::::: UUCAAAUACAGCUGCUCCAAU
Optimal Result 57		CGCAAAGGGUAGAAGUCCUGU	2	Solyc10g008740.3.1	163-183	CCUUUUCCCAUCUUCAGGACA	CCUUUUCCCAUCUUCAGGACA : :::::::::::::::::: CGCAAAGGGUAGAAGUCCUGU
Optimal Result 58		CGCUCAGCCCUGACACUCUCU	2	Solyc10g008740.3.1	934-954	CCAAGUCGGGACUGUGAGAGA	CCAAGUCGGGACUGUGAGAGA : :::::::::::::::::: CGCUCAGCCCUGACACUCUCU
Optimal Result 59		GUCGUACUAGAGGCGCAAUUU	2	Solyc10g008740.3.1	1100-1120	GAUCAUGAUCUCCGCGUUAAA	GAUCAUGAUCUCCGCGUUAAA : :::::::::::::::::: GUCGUACUAGAGGCGCAAUUU
Optimal Result 60		CCCAAACCUUACGUACGGGUU	2	Solyc10g008740.3.1	917-937	CGAUUUGGAAUGCAUGCCCAA	CGAUUUGGAAUGCAUGCCCAA : :::::::::::::::::: CCCAAACCUUACGUACGGGUU
Optimal Result 61		AACAAACCGGAUUCCAAGGGU	2	Solyc10g008740.3.1	1558-1578	AUCUUUGGCCUAAGGUUCCCA	AUCUUUGGCCUAAGGUUCCCA : :::::::::::::::::: AACAAACCGGAUUCCAAGGGU
Optimal Result 62		AGCCGAAUUCUGUGUCUGAAU	2	Solyc10g008740.3.1	1257-1277	ACUGCUUAAGACACAGACUUA	ACUGCUUAAGACACAGACUUA : :::::::::::::::::: AGCCGAAUUCUGUGUCUGAAU
Optimal Result 63		UGCUAAAGUGUGGGACGAGCU	2	Solyc10g008740.3.1	836-856	UCAAUUUCACACCCUGCUCGA	UCAAUUUCACACCCUGCUCGA : :::::::::::::::::: UGCUAAAGUGUGGGACGAGCU
Optimal Result 64		CGCAGAAGUCCUGUAUCGGUU	2	Solyc10g008740.3.1	170-190	CCAUCUUCAGGACAUAGCCAA	CCAUCUUCAGGACAUAGCCAA : :::::::::::::::::: CGCAGAAGUCCUGUAUCGGUU
Optimal Result 65		GCCG-AUUCCAAGGGUUACAAU	2	Solyc10g008740.3.1	1563-1584	UGGCCUAAGGUUCCCAAUGUUG	UGGCCUAAGGUUCCCAAUGUUG .::: ::::::::::::::::. GCCG-AUUCCAAGGGUUACAAU
Optimal Result 66		CUCGGUCCUCGCCCGAAAGAU	2	Solyc10g008740.3.1	1068-1088	CAGCCAGGAGCGGGCUUUCUU	CAGCCAGGAGCGGGCUUUCUU ::::::::::::::::::: CUCGGUCCUCGCCCGAAAGAU
Optimal Result 67		AUCAGGUGGUGCCAAUCCAGU	2	Solyc10g008740.3.1	446-466	AAGUCCACCACGGUUAGGUCU	AAGUCCACCACGGUUAGGUCU ::::::::::::::::::: AUCAGGUGGUGCCAAUCCAGU
Optimal Result 68		CUCUCGGUUUAGUGGAGUCGU	2	Solyc10g008740.3.1	1052-1072	CAGAGCCAAAUCACCUCAGCC	CAGAGCCAAAUCACCUCAGCC ::::::::::::::::::: CUCUCGGUUUAGUGGAGUCGU
Optimal Result 69		GGCGACUUCAGGCACUGUUUU	2	Solyc10g008740.3.1	546-566	GCGCUGAAGUCCGUGACAAAU	GCGCUGAAGUCCGUGACAAAU ::::::::::::::::::: GGCGACUUCAGGCACUGUUUU
Optimal Result 70		ACCUUCUCUAUUCCAUUGGGU	2	Solyc10g008740.3.1	1210-1230	AGGAAGAGAUAAGGUAACCCC	AGGAAGAGAUAAGGUAACCCC ::::::::::::::::::: ACCUUCUCUAUUCCAUUGGGU
Optimal Result 71		UGCAGCUCCUUUCUCCAGCAU	2	Solyc10g008740.3.1	975-995	UCGUCGAGGAAAGAGGUCGUU	UCGUCGAGGAAAGAGGUCGUU ::::::::::::::::::: UGCAGCUCCUUUCUCCAGCAU
Optimal Result 72		ACCUUCCUAGGCAACCUUAGU	2	Solyc10g008740.3.1	1277-1297	AGGAAGGAUCCGUUGGAAUCU	AGGAAGGAUCCGUUGGAAUCU ::::::::::::::::::: ACCUUCCUAGGCAACCUUAGU
Optimal Result 73		CGCCACAUAGGUAAAGGGCGU	2	Solyc10g008740.3.1	329-349	CCGGUGUAUCCAUUUCCCGCC	CCGGUGUAUCCAUUUCCCGCC ::::::::::::::::::: CGCCACAUAGGUAAAGGGCGU
Optimal Result 74		ACCCACACUUCCGUAAGCUCU	2	Solyc10g008740.3.1	684-704	AGGGUGUGAAGGCAUUCGAGC	AGGGUGUGAAGGCAUUCGAGC ::::::::::::::::::: ACCCACACUUCCGUAAGCUCU
Optimal Result 75		GCCUUAGUAUGUUCCCCCUCU	2	Solyc10g008740.3.1	1020-1040	GGGAAUCAUACAAGGGGGAGC	GGGAAUCAUACAAGGGGGAGC ::::::::::::::::::: GCCUUAGUAUGUUCCCCCUCU
Optimal Result 76		GCCACACUUCCGUAAGCUCGU	2	Solyc10g008740.3.1	685-705	GGGUGUGAAGGCAUUCGAGCC	GGGUGUGAAGGCAUUCGAGCC ::::::::::::::::::: GCCACACUUCCGUAAGCUCGU
Optimal Result 77		GACACACCCUGUUAGCUGUAU	2	Solyc10g008740.3.1	647-667	GUGUGUGGGACAAUCGACAUU	GUGUGUGGGACAAUCGACAUU ::::::::::::::::::: GACACACCCUGUUAGCUGUAU
Optimal Result 78		CUCUGAAUCCUUCCUAGGCAU	2	Solyc10g008740.3.1	1270-1290	CAGACUUAGGAAGGAUCCGUU	CAGACUUAGGAAGGAUCCGUU ::::::::::::::::::: CUCUGAAUCCUUCCUAGGCAU
Optimal Result 79		CCCCGAAAGAAGACAAUGCUU	2	Solyc10g008740.3.1	1078-1098	CGGGCUUUCUUCUGUUACGAU	CGGGCUUUCUUCUGUUACGAU ::::::::::::::::::: CCCCGAAAGAAGACAAUGCUU
Optimal Result 80		GCCU-ACGUACGGGUUCAGCCU	2	Solyc10g008740.3.1	922-943	UGGAAUGCAUGCCCAAGUCGGG	UGGAAUGCAUGCCCAAGUCGGG .::: ::::::::::::::::. GCCU-ACGUACGGGUUCAGCCU
Optimal Result 81		GCC-CAUAGGUAAAGGGCGGUU	2	Solyc10g008740.3.1	330-351	CGGUGUAUCCAUUUCCCGCCAU	CGGUGUAUCCAUUUCCCGCCAU ::: ::::::::::::::::: GCC-CAUAGGUAAAGGGCGGUU
Optimal Result 82		UCCGGUUCAGCCCUGACACUU	2.5	Solyc10g008740.3.1	931-951	UGCCCAAGUCGGGACUGUGAG	UGCCCAAGUCGGGACUGUGAG : :::::::::::::::::. UCCGGUUCAGCCCUGACACUU
Optimal Result 83		UACAGUUAGAAACCGGAUUCU	2.5	Solyc10g008740.3.1	1552-1572	UUAUCAAUCUUUGGCCUAAGG	UUAUCAAUCUUUGGCCUAAGG : :::::::::::::::::. UACAGUUAGAAACCGGAUUCU
Optimal Result 84		UGCCCUGUAUCGGUUCCCUCU	2.5	Solyc10g008740.3.1	176-196	UCAGGACAUAGCCAAGGGAGG	UCAGGACAUAGCCAAGGGAGG : :::::::::::::::::. UGCCCUGUAUCGGUUCCCUCU
Optimal Result 85		AUCAGUGGAGUCGGUCCUCGU	2.5	Solyc10g008740.3.1	1059-1079	AAAUCACCUCAGCCAGGAGCG	AAAUCACCUCAGCCAGGAGCG : :::::::::::::::::. AUCAGUGGAGUCGGUCCUCGU
Optimal Result 86		CGCGGUGCCAAUCCAGAAACU	2.5	Solyc10g008740.3.1	450-470	CCACCACGGUUAGGUCUUUGG	CCACCACGGUUAGGUCUUUGG : :::::::::::::::::. CGCGGUGCCAAUCCAGAAACU
Optimal Result 87		GUCCCUCUUGAAUCCGGUGUU	2.5	Solyc10g008740.3.1	887-907	GAAGGAGAACUUAGGCCACAG	GAAGGAGAACUUAGGCCACAG : :::::::::::::::::. GUCCCUCUUGAAUCCGGUGUU
Optimal Result 88		UGCAGUCCUGUAUCGGUUCCU	2.5	Solyc10g008740.3.1	173-193	UCUUCAGGACAUAGCCAAGGG	UCUUCAGGACAUAGCCAAGGG : :::::::::::::::::. UGCAGUCCUGUAUCGGUUCCU
Optimal Result 89		AACCCUCCGCACUACUAAUAU	2.5	Solyc10g008740.3.1	407-427	AUUGGAGGCGUGAUGAUUAUG	AUUGGAGGCGUGAUGAUUAUG : :::::::::::::::::. AACCCUCCGCACUACUAAUAU
Optimal Result 90		GGCCUUCAGGCACUGUUUAAU	2.5	Solyc10g008740.3.1	548-568	GCUGAAGUCCGUGACAAAUUG	GCUGAAGUCCGUGACAAAUUG : :::::::::::::::::. GGCCUUCAGGCACUGUUUAAU
Optimal Result 91		CUCCGGGUUCAGCCCUGACAU	2.5	Solyc10g008740.3.1	929-949	CAUGCCCAAGUCGGGACUGUG	CAUGCCCAAGUCGGGACUGUG : :::::::::::::::::. CUCCGGGUUCAGCCCUGACAU
Optimal Result 92		AACAUGGUGAUCCACGAUGAU	2.5	Solyc10g008740.3.1	618-638	AUUUACCACUAGGUGCUACUG	AUUUACCACUAGGUGCUACUG : :::::::::::::::::. AACAUGGUGAUCCACGAUGAU
Optimal Result 93		UCCUAGGUAAAGGGCGGUAUU	2.5	Solyc10g008740.3.1	333-353	UGUAUCCAUUUCCCGCCAUAG	UGUAUCCAUUUCCCGCCAUAG : :::::::::::::::::. UCCUAGGUAAAGGGCGGUAUU
Optimal Result 94		ACCUGGGGUUCCUUAAGGCCU	2.5	Solyc10g008740.3.1	1002-1022	AGAACCCCAAGGAAUUCCGGG	AGAACCCCAAGGAAUUCCGGG : :::::::::::::::::. ACCUGGGGUUCCUUAAGGCCU
Optimal Result 95		GUCCAGGCACUGUUUAACUCU	2.5	Solyc10g008740.3.1	551-571	GAAGUCCGUGACAAAUUGAGG	GAAGUCCGUGACAAAUUGAGG : :::::::::::::::::. GUCCAGGCACUGUUUAACUCU
Optimal Result 96		AUCGUGGAGUCGGUCCUCGCU	2.5	Solyc10g008740.3.1	1060-1080	AAUCACCUCAGCCAGGAGCGG	AAUCACCUCAGCCAGGAGCGG : :::::::::::::::::. AUCGUGGAGUCGGUCCUCGCU
Optimal Result 97		AACUGGAGUCGGUCCUCGCCU	2.5	Solyc10g008740.3.1	1061-1081	AUCACCUCAGCCAGGAGCGGG	AUCACCUCAGCCAGGAGCGGG : :::::::::::::::::. AACUGGAGUCGGUCCUCGCCU
Optimal Result 98		AGCUUCUUCAUUACUCGCGAU	2.5	Solyc10g008740.3.1	531-551	ACCAAGAAGUAAUGAGCGCUG	ACCAAGAAGUAAUGAGCGCUG : :::::::::::::::::. AGCUUCUUCAUUACUCGCGAU
Optimal Result 99		UACGGCGGUAUCACCCCGUUU	2.5	Solyc10g008740.3.1	342-362	UUCCCGCCAUAGUGGGGCAAG	UUCCCGCCAUAGUGGGGCAAG : :::::::::::::::::. UACGGCGGUAUCACCCCGUUU
Optimal Result 100		UCCUACGGGUUCAGCCCUGAU	2.5	Solyc10g008740.3.1	927-947	UGCAUGCCCAAGUCGGGACUG	UGCAUGCCCAAGUCGGGACUG : :::::::::::::::::. UCCUACGGGUUCAGCCCUGAU
Optimal Result 101		ACCUUCGAGAAUGGCUCCCAU	2.5	Solyc10g008740.3.1	669-689	AGAAAGCUCUUACCGAGGGUG	AGAAAGCUCUUACCGAGGGUG : :::::::::::::::::. ACCUUCGAGAAUGGCUCCCAU
Optimal Result 102		ACCCCCGAAAGAAGACAAUGU	2.5	Solyc10g008740.3.1	1076-1096	AGCGGGCUUUCUUCUGUUACG	AGCGGGCUUUCUUCUGUUACG : :::::::::::::::::. ACCCCCGAAAGAAGACAAUGU
Optimal Result 103		CACACCCAUUUGUAAAGGGAU	2.5	Solyc10g008740.3.1	1368-1388	CUUUGGGUAAACAUUUCCCUG	CUUUGGGUAAACAUUUCCCUG : :::::::::::::::::. CACACCCAUUUGUAAAGGGAU
Optimal Result 104		AGCUGCCAAUCCAGAAACCAU	2.5	Solyc10g008740.3.1	452-472	ACCACGGUUAGGUCUUUGGUG	ACCACGGUUAGGUCUUUGGUG : :::::::::::::::::. AGCUGCCAAUCCAGAAACCAU
Optimal Result 105		AACAUCAGUGAUUGUCUCGUU	2.5	Solyc10g008740.3.1	1167-1187	AUAUAGUCACUAACAGAGCAG	AUAUAGUCACUAACAGAGCAG : :::::::::::::::::. AACAUCAGUGAUUGUCUCGUU
Optimal Result 106		AGCCCCACACACCCUGUUAGU	2.5	Solyc10g008740.3.1	642-662	ACAGGGUGUGUGGGACAAUCG	ACAGGGUGUGUGGGACAAUCG : :::::::::::::::::. AGCCCCACACACCCUGUUAGU
Optimal Result 107		CGCGCCAAUCCAGAAACCACU	2.5	Solyc10g008740.3.1	453-473	CCACGGUUAGGUCUUUGGUGG	CCACGGUUAGGUCUUUGGUGG : :::::::::::::::::. CGCGCCAAUCCAGAAACCACU
Optimal Result 108		GGCGAAUGGCUCCCACACUUU	2.5	Solyc10g008740.3.1	674-694	GCUCUUACCGAGGGUGUGAAG	GCUCUUACCGAGGGUGUGAAG : :::::::::::::::::. GGCGAAUGGCUCCCACACUUU
Optimal Result 109		GCCCGAUGACUCCUGUCCCAU	2.5	Solyc10g008740.3.1	629-649	GGUGCUACUGAGGACAGGGUG	GGUGCUACUGAGGACAGGGUG : :::::::::::::::::. GCCCGAUGACUCCUGUCCCAU
Optimal Result 110		GCCGUAUCGGUUCCCUCCUUU	2.5	Solyc10g008740.3.1	179-199	GGACAUAGCCAAGGGAGGAAG	GGACAUAGCCAAGGGAGGAAG : :::::::::::::::::. GCCGUAUCGGUUCCCUCCUUU
Optimal Result 111		CGCAAAGGGCGGUAUCACCCU	2.5	Solyc10g008740.3.1	338-358	CCAUUUCCCGCCAUAGUGGGG	CCAUUUCCCGCCAUAGUGGGG : :::::::::::::::::. CGCAAAGGGCGGUAUCACCCU
Optimal Result 112		AGCAAAGGGACGUGGUUCGAU	2.5	Solyc10g008740.3.1	1378-1398	ACAUUUCCCUGCACCAAGCUG	ACAUUUCCCUGCACCAAGCUG : :::::::::::::::::. AGCAAAGGGACGUGGUUCGAU
Optimal Result 113		CACCAAGGAGAUUCAGACGAU	2.5	Solyc10g008740.3.1	135-155	CUCGUUCCUCUAAGUCUGCUG	CUCGUUCCUCUAAGUCUGCUG : :::::::::::::::::. CACCAAGGAGAUUCAGACGAU
Optimal Result 114		AUCCGAGAAUGGCUCCCACAU	2.5	Solyc10g008740.3.1	671-691	AAAGCUCUUACCGAGGGUGUG	AAAGCUCUUACCGAGGGUGUG : :::::::::::::::::. AUCCGAGAAUGGCUCCCACAU
Optimal Result 115		CGCCUACUGGUUCUUCAUUAU	2.5	Solyc10g008740.3.1	524-544	CCAGAUGACCAAGAAGUAAUG	CCAGAUGACCAAGAAGUAAUG : :::::::::::::::::. CGCCUACUGGUUCUUCAUUAU
Optimal Result 116		ACCUUACUCGCGACUUCAGGU	2.5	Solyc10g008740.3.1	538-558	AGUAAUGAGCGCUGAAGUCCG	AGUAAUGAGCGCUGAAGUCCG : :::::::::::::::::. ACCUUACUCGCGACUUCAGGU
Optimal Result 117		UGCUAAAGGGCGGUAUCACCU	2.5	Solyc10g008740.3.1	337-357	UCCAUUUCCCGCCAUAGUGGG	UCCAUUUCCCGCCAUAGUGGG : :::::::::::::::::. UGCUAAAGGGCGGUAUCACCU
Optimal Result 118		CUCCCAACUAAAUGGUGAUCU	2.5	Solyc10g008740.3.1	610-630	CAUGGUUGAUUUACCACUAGG	CAUGGUUGAUUUACCACUAGG : :::::::::::::::::. CUCCCAACUAAAUGGUGAUCU
Optimal Result 119		AACAAAACCUGCUGGUAAAUU	2.5	Solyc10g008740.3.1	756-776	AUCUUUUGGACGACCAUUUAG	AUCUUUUGGACGACCAUUUAG : :::::::::::::::::. AACAAAACCUGCUGGUAAAUU
Optimal Result 120		AACUUAAAGUGUGGGACGAGU	2.5	Solyc10g008740.3.1	835-855	AUCAAUUUCACACCCUGCUCG	AUCAAUUUCACACCCUGCUCG : :::::::::::::::::. AACUUAAAGUGUGGGACGAGU
Optimal Result 121		GCC-GCUGGUAAAUCAUCUACU	2.5	Solyc10g008740.3.1	762-783	UGGACGACCAUUUAGUAGAUGU	UGGACGACCAUUUAGUAGAUGU .:: ::::::::::::::::: GCC-GCUGGUAAAUCAUCUACU
Optimal Result 122		GCCA-CUAAAUGGUGAUCCACU	2.5	Solyc10g008740.3.1	612-633	UGGUUGAUUUACCACUAGGUGC	UGGUUGAUUUACCACUAGGUGC .::: :::::::::::::::: GCCA-CUAAAUGGUGAUCCACU
Optimal Result 123		GCC-AAGUGAUAACCCUUGAAU	2.5	Solyc10g008740.3.1	66-87	UGGCUUCACUAUUGGGAACUUC	UGGCUUCACUAUUGGGAACUUC .:: ::::::::::::::::: GCC-AAGUGAUAACCCUUGAAU
Optimal Result 124		UCCACUUCUGUCGGUCUCUGU	3	Solyc10g008740.3.1	310-330	UGCUGAAGACAGCCAGAGACC	UGCUGAAGACAGCCAGAGACC : ::::::::::::::::: UCCACUUCUGUCGGUCUCUGU
Optimal Result 125		UACCCUUCCUAGGCAACCUUU	3	Solyc10g008740.3.1	1275-1295	UUAGGAAGGAUCCGUUGGAAU	UUAGGAAGGAUCCGUUGGAAU : ::::::::::::::::: UACCCUUCCUAGGCAACCUUU
Optimal Result 126		UGCGAUUCCAGACACGUCUUU	3	Solyc10g008740.3.1	1122-1142	UCUCUAAGGUCUGUGCAGAAC	UCUCUAAGGUCUGUGCAGAAC : ::::::::::::::::: UGCGAUUCCAGACACGUCUUU
Optimal Result 127		GACUUUUAGAGAUUCCAGACU	3	Solyc10g008740.3.1	1115-1135	GUUAAAAUCUCUAAGGUCUGU	GUUAAAAUCUCUAAGGUCUGU : ::::::::::::::::: GACUUUUAGAGAUUCCAGACU
Optimal Result 128		AACAGUGUGGGACGAGCUAAU	3	Solyc10g008740.3.1	839-859	AUUUCACACCCUGCUCGAUUU	AUUUCACACCCUGCUCGAUUU : ::::::::::::::::: AACAGUGUGGGACGAGCUAAU
Optimal Result 129		UCCCCUGUCCCACACACCCUU	3	Solyc10g008740.3.1	637-657	UGAGGACAGGGUGUGUGGGAC	UGAGGACAGGGUGUGUGGGAC : ::::::::::::::::: UCCCCUGUCCCACACACCCUU
Optimal Result 130		ACCGGUGGUGCCAAUCCAGAU	3	Solyc10g008740.3.1	447-467	AGUCCACCACGGUUAGGUCUU	AGUCCACCACGGUUAGGUCUU : ::::::::::::::::: ACCGGUGGUGCCAAUCCAGAU
Optimal Result 131		UCCGCUGCUCCAAUUAGAAAU	3	Solyc10g008740.3.1	742-762	UGUCGACGAGGUUAAUCUUUU	UGUCGACGAGGUUAAUCUUUU : ::::::::::::::::: UCCGCUGCUCCAAUUAGAAAU
Optimal Result 132		GUCGUUCUUCAUUACUCGCGU	3	Solyc10g008740.3.1	530-550	GACCAAGAAGUAAUGAGCGCU	GACCAAGAAGUAAUGAGCGCU : ::::::::::::::::: GUCGUUCUUCAUUACUCGCGU
Optimal Result 133		CGCCUUCUAUAGCGGUGACAU	3	Solyc10g008740.3.1	1229-1249	CCAGAAGAUAUCGCCACUGUC	CCAGAAGAUAUCGCCACUGUC : ::::::::::::::::: CGCCUUCUAUAGCGGUGACAU
Optimal Result 134		AGCCUUCUAACAGACACAUGU	3	Solyc10g008740.3.1	1475-1495	ACUGAAGAUUGUCUGUGUACU	ACUGAAGAUUGUCUGUGUACU : ::::::::::::::::: AGCCUUCUAACAGACACAUGU
Optimal Result 135		AGCAGUCGGUCCUCGCCCGAU	3	Solyc10g008740.3.1	1064-1084	ACCUCAGCCAGGAGCGGGCUU	ACCUCAGCCAGGAGCGGGCUU : ::::::::::::::::: AGCAGUCGGUCCUCGCCCGAU
Optimal Result 136		CCCGCUCCUUUCUCCAGCAAU	3	Solyc10g008740.3.1	976-996	CGUCGAGGAAAGAGGUCGUUU	CGUCGAGGAAAGAGGUCGUUU : ::::::::::::::::: CCCGCUCCUUUCUCCAGCAAU
Optimal Result 137		CGCGUUCCUUAAGGCCCUUAU	3	Solyc10g008740.3.1	1006-1026	CCCCAAGGAAUUCCGGGAAUC	CCCCAAGGAAUUCCGGGAAUC : ::::::::::::::::: CGCGUUCCUUAAGGCCCUUAU
Optimal Result 138		GUCCUUCAACACAGAAAACGU	3	Solyc10g008740.3.1	367-387	GAUGAAGUUGUGUCUUUUGCU	GAUGAAGUUGUGUCUUUUGCU : ::::::::::::::::: GUCCUUCAACACAGAAAACGU
Optimal Result 139		AUCGAUAGCUGAGUCCAAAUU	3	Solyc10g008740.3.1	1293-1313	AAUCUAUCGACUCAGGUUUAC	AAUCUAUCGACUCAGGUUUAC : ::::::::::::::::: AUCGAUAGCUGAGUCCAAAUU
Optimal Result 140		UGCACUAGAGGCGCAAUUUUU	3	Solyc10g008740.3.1	1102-1122	UCAUGAUCUCCGCGUUAAAAU	UCAUGAUCUCCGCGUUAAAAU : ::::::::::::::::: UGCACUAGAGGCGCAAUUUUU
Optimal Result 141		AUCCGUACGGGUUCAGCCCUU	3	Solyc10g008740.3.1	925-945	AAUGCAUGCCCAAGUCGGGAC	AAUGCAUGCCCAAGUCGGGAC : ::::::::::::::::: AUCCGUACGGGUUCAGCCCUU
Optimal Result 142		GCCCUGUUUAUCGAAAGAAGU	3	Solyc10g008740.3.1	1349-1369	GGAGACAAAUAGCUUUCUUCU	GGAGACAAAUAGCUUUCUUCU : ::::::::::::::::: GCCCUGUUUAUCGAAAGAAGU
Optimal Result 143		AUCAAGUGUGGGACGAGCUAU	3	Solyc10g008740.3.1	838-858	AAUUUCACACCCUGCUCGAUU	AAUUUCACACCCUGCUCGAUU : ::::::::::::::::: AUCAAGUGUGGGACGAGCUAU
Optimal Result 144		ACCAGGUCUCGGUUUAGUGGU	3	Solyc10g008740.3.1	1047-1067	AGCUCCAGAGCCAAAUCACCU	AGCUCCAGAGCCAAAUCACCU : ::::::::::::::::: ACCAGGUCUCGGUUUAGUGGU
Optimal Result 145		CUCGAGUCGGUCCUCGCCCGU	3	Solyc10g008740.3.1	1063-1083	CACCUCAGCCAGGAGCGGGCU	CACCUCAGCCAGGAGCGGGCU : ::::::::::::::::: CUCGAGUCGGUCCUCGCCCGU
Optimal Result 146		UGCCGGUCCUCGCCCGAAAGU	3	Solyc10g008740.3.1	1067-1087	UCAGCCAGGAGCGGGCUUUCU	UCAGCCAGGAGCGGGCUUUCU : ::::::::::::::::: UGCCGGUCCUCGCCCGAAAGU
Optimal Result 147		GACUCGUCACUGGUUAUGUGU	3	Solyc10g008740.3.1	1932-12-01	GUAAGCAGUGACCAAUACACU	GUAAGCAGUGACCAAUACACU : ::::::::::::::::: GACUCGUCACUGGUUAUGUGU
Optimal Result 148		GUCCCGUAAGCUCGGACCAGU	3	Solyc10g008740.3.1	691-711	GAAGGCAUUCGAGCCUGGUCU	GAAGGCAUUCGAGCCUGGUCU : ::::::::::::::::: GUCCCGUAAGCUCGGACCAGU
Optimal Result 149		GUCCAGGUGGUGCCAAUCCAU	3	Solyc10g008740.3.1	445-465	GAAGUCCACCACGGUUAGGUC	GAAGUCCACCACGGUUAGGUC : ::::::::::::::::: GUCCAGGUGGUGCCAAUCCAU
Optimal Result 150		GACGUGGUGCCAAUCCAGAAU	3	Solyc10g008740.3.1	448-468	GUCCACCACGGUUAGGUCUUU	GUCCACCACGGUUAGGUCUUU : ::::::::::::::::: GACGUGGUGCCAAUCCAGAAU
Optimal Result 151		CACUCGGUCCUCGCCCGAAAU	3	Solyc10g008740.3.1	1066-1086	CUCAGCCAGGAGCGGGCUUUC	CUCAGCCAGGAGCGGGCUUUC : ::::::::::::::::: CACUCGGUCCUCGCCCGAAAU
Optimal Result 152		CUCAAGGUACACCGUUAAAGU	3	Solyc10g008740.3.1	242-262	CAAUUCCAUGUGGCAAUUUCC	CAAUUCCAUGUGGCAAUUUCC : ::::::::::::::::: CUCAAGGUACACCGUUAAAGU
Optimal Result 153		GGCACGGGUUCAGCCCUGACU	3	Solyc10g008740.3.1	928-948	GCAUGCCCAAGUCGGGACUGU	GCAUGCCCAAGUCGGGACUGU : ::::::::::::::::: GGCACGGGUUCAGCCCUGACU
Optimal Result 154		CUCAAGGGCGGUAUCACCCCU	3	Solyc10g008740.3.1	339-359	CAUUUCCCGCCAUAGUGGGGC	CAUUUCCCGCCAUAGUGGGGC : ::::::::::::::::: CUCAAGGGCGGUAUCACCCCU
Optimal Result 155		UGCGUGGGACGAGCUAAAUAU	3	Solyc10g008740.3.1	842-862	UCACACCCUGCUCGAUUUAUC	UCACACCCUGCUCGAUUUAUC : ::::::::::::::::: UGCGUGGGACGAGCUAAAUAU
Optimal Result 156		GUCGAGGCGCAAUUUUAGAGU	3	Solyc10g008740.3.1	1106-1126	GAUCUCCGCGUUAAAAUCUCU	GAUCUCCGCGUUAAAAUCUCU : ::::::::::::::::: GUCGAGGCGCAAUUUUAGAGU
Optimal Result 157		AACAGGGACGUGGUUCGACAU	3	Solyc10g008740.3.1	1380-1400	AUUUCCCUGCACCAAGCUGUU	AUUUCCCUGCACCAAGCUGUU : ::::::::::::::::: AACAGGGACGUGGUUCGACAU
Optimal Result 158		CUCCAGCCCUGACACUCUCUU	3	Solyc10g008740.3.1	935-955	CAAGUCGGGACUGUGAGAGAU	CAAGUCGGGACUGUGAGAGAU : ::::::::::::::::: CUCCAGCCCUGACACUCUCUU
Optimal Result 159		CUCGUGCCAAUCCAGAAACCU	3	Solyc10g008740.3.1	451-471	CACCACGGUUAGGUCUUUGGU	CACCACGGUUAGGUCUUUGGU : ::::::::::::::::: CUCGUGCCAAUCCAGAAACCU
Optimal Result 160		CCCAGGAGAUUCAGACGACGU	3	Solyc10g008740.3.1	137-157	CGUUCCUCUAAGUCUGCUGCU	CGUUCCUCUAAGUCUGCUGCU : ::::::::::::::::: CCCAGGAGAUUCAGACGACGU
Optimal Result 161		GUCUCGAGAAUGGCUCCCACU	3	Solyc10g008740.3.1	670-690	GAAAGCUCUUACCGAGGGUGU	GAAAGCUCUUACCGAGGGUGU : ::::::::::::::::: GUCUCGAGAAUGGCUCCCACU
Optimal Result 162		AUCACGAAUUCUGUGUCUGAU	3	Solyc10g008740.3.1	1256-1276	AACUGCUUAAGACACAGACUU	AACUGCUUAAGACACAGACUU : ::::::::::::::::: AUCACGAAUUCUGUGUCUGAU
Optimal Result 163		AGCCUGAAUCCUUCCUAGGCU	3	Solyc10g008740.3.1	1269-1289	ACAGACUUAGGAAGGAUCCGU	ACAGACUUAGGAAGGAUCCGU : ::::::::::::::::: AGCCUGAAUCCUUCCUAGGCU
Optimal Result 164		UGCUAGAAACCGGAUUCCAAU	3	Solyc10g008740.3.1	1555-1575	UCAAUCUUUGGCCUAAGGUUC	UCAAUCUUUGGCCUAAGGUUC : ::::::::::::::::: UGCUAGAAACCGGAUUCCAAU
Optimal Result 165		GCCCACUUCCGUAAGCUCGGU	3	Solyc10g008740.3.1	686-706	GGUGUGAAGGCAUUCGAGCCU	GGUGUGAAGGCAUUCGAGCCU : ::::::::::::::::: GCCCACUUCCGUAAGCUCGGU
Optimal Result 166		AGCCCCUUCAGGUGGUGCCAU	3	Solyc10g008740.3.1	440-460	ACUGGGAAGUCCACCACGGUU	ACUGGGAAGUCCACCACGGUU : ::::::::::::::::: AGCCCCUUCAGGUGGUGCCAU
Optimal Result 167		GACUACUCGCGACUUCAGGCU	3	Solyc10g008740.3.1	539-559	GUAAUGAGCGCUGAAGUCCGU	GUAAUGAGCGCUGAAGUCCGU : ::::::::::::::::: GACUACUCGCGACUUCAGGCU
Optimal Result 168		GGCUCCUCGCCCGAAAGAAGU	3	Solyc10g008740.3.1	1070-1090	GCCAGGAGCGGGCUUUCUUCU	GCCAGGAGCGGGCUUUCUUCU : ::::::::::::::::: GGCUCCUCGCCCGAAAGAAGU
Optimal Result 169		UACGGCUCCCACACUUCCGUU	3	Solyc10g008740.3.1	678-698	UUACCGAGGGUGUGAAGGCAU	UUACCGAGGGUGUGAAGGCAU : ::::::::::::::::: UACGGCUCCCACACUUCCGUU
Optimal Result 170		UACAACUAGCUAAACCUUACU	3	Solyc10g008740.3.1	909-929	UUCUUGAUCGAUUUGGAAUGC	UUCUUGAUCGAUUUGGAAUGC : ::::::::::::::::: UACAACUAGCUAAACCUUACU
Optimal Result 171		GCCCACUACUAAUACCCACUU	3	Solyc10g008740.3.1	413-433	GGCGUGAUGAUUAUGGGUGAU	GGCGUGAUGAUUAUGGGUGAU : ::::::::::::::::: GCCCACUACUAAUACCCACUU
Optimal Result 172		GCCCUCGUCGAAGGACACAGU	3	Solyc10g008740.3.1	575-595	GGAGAGCAGCUUCCUGUGUCU	GGAGAGCAGCUUCCUGUGUCU : ::::::::::::::::: GCCCUCGUCGAAGGACACAGU
Optimal Result 173		UCCUCCGUAAGCUCGGACCAU	3	Solyc10g008740.3.1	690-710	UGAAGGCAUUCGAGCCUGGUC	UGAAGGCAUUCGAGCCUGGUC : ::::::::::::::::: UCCUCCGUAAGCUCGGACCAU
Optimal Result 174		AGCCACGAAUUCUUUACACAU	3	Solyc10g008740.3.1	1493-1513	ACUGUGCUUAAGAAAUGUGUU	ACUGUGCUUAAGAAAUGUGUU : ::::::::::::::::: AGCCACGAAUUCUUUACACAU
Optimal Result 175		GGCUUCCUCUGUUUAUCGAAU	3	Solyc10g008740.3.1	1344-1364	GCUAAGGAGACAAAUAGCUUU	GCUAAGGAGACAAAUAGCUUU : ::::::::::::::::: GGCUUCCUCUGUUUAUCGAAU
Optimal Result 176		AACUACCCACUAUCUCCUUGU	3	Solyc10g008740.3.1	422-442	AUUAUGGGUGAUAGAGGAACU	AUUAUGGGUGAUAGAGGAACU : ::::::::::::::::: AACUACCCACUAUCUCCUUGU
Optimal Result 177		AGCCUCCCACACUUCCGUAAU	3	Solyc10g008740.3.1	680-700	ACCGAGGGUGUGAAGGCAUUC	ACCGAGGGUGUGAAGGCAUUC : ::::::::::::::::: AGCCUCCCACACUUCCGUAAU
Optimal Result 178		GCCGUCCCACACACCCUGUUU	3	Solyc10g008740.3.1	640-660	GGACAGGGUGUGUGGGACAAU	GGACAGGGUGUGUGGGACAAU : ::::::::::::::::: GCCGUCCCACACACCCUGUUU
Optimal Result 179		ACCGGCCACAUAGGUAAAGGU	3	Solyc10g008740.3.1	326-346	AGACCGGUGUAUCCAUUUCCC	AGACCGGUGUAUCCAUUUCCC : ::::::::::::::::: ACCGGCCACAUAGGUAAAGGU
Optimal Result 180		UCCAAAUGGUGAUCCACGAUU	3	Solyc10g008740.3.1	616-636	UGAUUUACCACUAGGUGCUAC	UGAUUUACCACUAGGUGCUAC : ::::::::::::::::: UCCAAAUGGUGAUCCACGAUU
Optimal Result 181		CGCAAAUCAUCUACAAGAAAU	3	Solyc10g008740.3.1	769-789	CCAUUUAGUAGAUGUUCUUUU	CCAUUUAGUAGAUGUUCUUUU : ::::::::::::::::: CGCAAAUCAUCUACAAGAAAU
Optimal Result 182		UCCAUAUCAGUGAUUGUCUCU	3	Solyc10g008740.3.1	1165-1185	UGAUAUAGUCACUAACAGAGC	UGAUAUAGUCACUAACAGAGC : ::::::::::::::::: UCCAUAUCAGUGAUUGUCUCU
Optimal Result 183		CUCAAAGUGUGGGACGAGCUU	3	Solyc10g008740.3.1	837-857	CAAUUUCACACCCUGCUCGAU	CAAUUUCACACCCUGCUCGAU : ::::::::::::::::: CUCAAAGUGUGGGACGAGCUU
Optimal Result 184		AACCUAGUACUAGAGGCGCAU	3	Solyc10g008740.3.1	1097-1117	AUUGAUCAUGAUCUCCGCGUU	AUUGAUCAUGAUCUCCGCGUU : ::::::::::::::::: AACCUAGUACUAGAGGCGCAU
Optimal Result 185		UCCAGAGGCGCAAUUUUAGAU	3	Solyc10g008740.3.1	1105-1125	UGAUCUCCGCGUUAAAAUCUC	UGAUCUCCGCGUUAAAAUCUC : ::::::::::::::::: UCCAGAGGCGCAAUUUUAGAU
Optimal Result 186		GGCUGACUCCUGUCCCACACU	3	Solyc10g008740.3.1	632-652	GCUACUGAGGACAGGGUGUGU	GCUACUGAGGACAGGGUGUGU : ::::::::::::::::: GGCUGACUCCUGUCCCACACU
Optimal Result 187		UGCCAACCUUAGAUAGCUGAU	3	Solyc10g008740.3.1	1285-1305	UCCGUUGGAAUCUAUCGACUC	UCCGUUGGAAUCUAUCGACUC : ::::::::::::::::: UGCCAACCUUAGAUAGCUGAU
Optimal Result 188		CACUAACCAAGUCCAUUAGGU	3	Solyc10g008740.3.1	863-883	CUUAUUGGUUCAGGUAAUCCU	CUUAUUGGUUCAGGUAAUCCU : ::::::::::::::::: CACUAACCAAGUCCAUUAGGU
Optimal Result 189		AGCCCACAUAGGUAAAGGGCU	3	Solyc10g008740.3.1	328-348	ACCGGUGUAUCCAUUUCCCGC	ACCGGUGUAUCCAUUUCCCGC : ::::::::::::::::: AGCCCACAUAGGUAAAGGGCU
Optimal Result 190		CGCUCAAUUCUUUCCCUCCAU	3	Solyc10g008740.3.1	220-240	CCCAGUUAAGAAAGGGAGGUC	CCCAGUUAAGAAAGGGAGGUC : ::::::::::::::::: CGCUCAAUUCUUUCCCUCCAU
Optimal Result 191		GUCACAAUAGUUAGAAACCGU	3	Solyc10g008740.3.1	1547-1567	GAUUGUUAUCAAUCUUUGGCC	GAUUGUUAUCAAUCUUUGGCC : ::::::::::::::::: GUCACAAUAGUUAGAAACCGU
Optimal Result 192		CUCGGAAGUGAAGAGCAAGGU	3	Solyc10g008740.3.1	123-143	CACCCUUCACUUCUCGUUCCU	CACCCUUCACUUCUCGUUCCU : ::::::::::::::::: CUCGGAAGUGAAGAGCAAGGU
Optimal Result 193		AUCGAAACCGGAUUCCAAGGU	3	Solyc10g008740.3.1	1557-1577	AAUCUUUGGCCUAAGGUUCCC	AAUCUUUGGCCUAAGGUUCCC : ::::::::::::::::: AUCGAAACCGGAUUCCAAGGU
Optimal Result 194		CUCAGAAACCGGAUUCCAAGU	3	Solyc10g008740.3.1	1556-1576	CAAUCUUUGGCCUAAGGUUCC	CAAUCUUUGGCCUAAGGUUCC : ::::::::::::::::: CUCAGAAACCGGAUUCCAAGU
Optimal Result 195		CACCCUUCAGGUGGUGCCAAU	4	Solyc11g066990.2.1	22-42	GCUAGAGGUCCACCACGGUUG	GCUAGAGGUCCACCACGGUUG : ::::::::::::::::: CACCCUUCAGGUGGUGCCAAU
