# Supplementary material for: Precision RNAi in Tomato Using Synthetic Trans‐Acting Small Interfering RNAs Derived From Minimal Precursors
Source: Plant Biotechnol J. 2025 Oct 14;24(3):1269–84. doi: 10.1111/pbi.70410 (PMC12946458; doi:10.1111/pbi.70410)
Supplement: Supplementary file 3 — Data S3: sRNA reads from syn‐tasiRNA‐expressing tissues. [file PBI-24-1269-s004.xlsx]

## Sheet: AC-HS-91-SlmiR482bTS-SlSFT
smallRNA	size	reads	RPMs	precursor	start	end	description
GGCGGTGTAGGCAAGATAG	19	1	0.0786841	SlmiR482b-SlSFT	7	26	-
GTAGGCAAGATAGACCATT	19	3	0.236052	SlmiR482b-SlSFT	13	32	-
GTAGGCAAGATAGACCATTT	20	10	0.786841	SlmiR482b-SlSFT	13	33	-
GTAGGCAAGATAGACCATTTA	21	44	3.4621	SlmiR482b-SlSFT	13	34	tasiR D1[+]
GTAGGCAAGATAGACCATTTAT	22	2	0.157368	SlmiR482b-SlSFT	13	35	-
GTAGGCAAGATAGACCATTTATG	23	45	3.54079	SlmiR482b-SlSFT	13	36	-
GTAGGCAAGATAGACCATTTATGC	24	3	0.236052	SlmiR482b-SlSFT	13	37	-
TAGGCAAGATAGACCATTTATG	22	1	0.0786841	SlmiR482b-SlSFT	14	36	-
AGGCAAGATAGACCATTTATG	21	1	0.0786841	SlmiR482b-SlSFT	15	36	-
CAAGATAGACCATTTATGCATAC	23	1	0.0786841	SlmiR482b-SlSFT	18	41	-
AAGATAGACCATTTATGCATACA	23	1	0.0786841	SlmiR482b-SlSFT	19	42	-
AAGATAGACCATTTATGCATACAC	24	4	0.314737	SlmiR482b-SlSFT	19	43	-
AGATAGACCATTTATGCATACACT	24	11	0.865526	SlmiR482b-SlSFT	20	44	-
AGACCATTTATGCATACACTG	21	2	0.157368	SlmiR482b-SlSFT	24	45	-
GACCATTTATGCATACACTGTT	22	1	0.0786841	SlmiR482b-SlSFT	25	47	-
TATGCATACACTGTTTGCCGG	21	1	0.0786841	SlmiR482b-SlSFT	32	53	-
TATGCATACACTGTTTGCCGGC	22	7	0.550789	SlmiR482b-SlSFT	32	54	-
ATGCATACACTGTTTGCCGGC	21	1	0.0786841	SlmiR482b-SlSFT	33	54	-
TGCATACACTGTTTGCCGG	19	1	0.0786841	SlmiR482b-SlSFT	34	53	-
TGCATACACTGTTTGCCGGC	20	12	0.94421	SlmiR482b-SlSFT	34	54	-
TGCATACACTGTTTGCCGGCT	21	282	22.1889	SlmiR482b-SlSFT	34	55	syn-tasiR-SlSFT
GCATACACTGTTTGCCGGC	19	3	0.236052	SlmiR482b-SlSFT	35	54	-
GCATACACTGTTTGCCGGCT	20	15	1.18026	SlmiR482b-SlSFT	35	55	-
CATACACTGTTTGCCGGCT	19	2	0.157368	SlmiR482b-SlSFT	36	55	-

## Sheet: AC-HS-81-TAS-MIR173-NbSu
smallRNA	size	reads	RPMs	gene	start	end	descripton
ATGTATGACTCCCGGAATTCC	21	2	0.15755	AtTAS1c-NbSu-2-MIR173-tNOS	33	54	-
TGTATGACTCCCGGAATTCCA	21	37	2.91468	AtTAS1c-NbSu-2-MIR173-tNOS	34	55	syn-tasiR-NbSu
TATGACTCCCGGAATTCCATCGG	23	1	0.078775	AtTAS1c-NbSu-2-MIR173-tNOS	36	59	-
TATGACTCCCGGAATTCCATCGGT	24	8	0.6302	AtTAS1c-NbSu-2-MIR173-tNOS	36	60	-
ATGACTCCCGGAATTCCATCGG	22	1	0.078775	AtTAS1c-NbSu-2-MIR173-tNOS	37	59	-
ATGACTCCCGGAATTCCATCGGT	23	1	0.078775	AtTAS1c-NbSu-2-MIR173-tNOS	37	60	-
ATGACTCCCGGAATTCCATCGGTG	24	1	0.078775	AtTAS1c-NbSu-2-MIR173-tNOS	37	61	-
TGACTCCCGGAATTCCATCGG	21	1	0.078775	AtTAS1c-NbSu-2-MIR173-tNOS	38	59	-
TGACTCCCGGAATTCCATCGGT	22	11	0.866526	AtTAS1c-NbSu-2-MIR173-tNOS	38	60	-

## Sheet: AC-HS-79-SlmiR482bTS-NbSu
smallRNA	size	reads	RPMs	gene	start	end	description
GTAGGCAAGATAGACCATTTA	21	10	0.785601	SlmiR482bTS-NbSu	13	34	tasiR D1[+]
GTAGGCAAGATAGACCATTTATG	23	1	0.0785601	SlmiR482bTS-NbSu	13	36	-
TAGGCAAGATAGACCATTTATGT	23	1	0.0785601	SlmiR482bTS-NbSu	14	37	-
TAGGCAAGATAGACCATTTATGTA	24	1	0.0785601	SlmiR482bTS-NbSu	14	38	-
AGGCAAGATAGACCATTTATG	21	4	0.31424	SlmiR482bTS-NbSu	15	36	-
AGGCAAGATAGACCATTTATGT	22	4	0.31424	SlmiR482bTS-NbSu	15	37	-
AGGCAAGATAGACCATTTATGTAT	24	1	0.0785601	SlmiR482bTS-NbSu	15	39	-
GGCAAGATAGACCATTTATGTA	22	2	0.15712	SlmiR482bTS-NbSu	16	38	-
GCAAGATAGACCATTTATGTA	21	4	0.31424	SlmiR482bTS-NbSu	17	38	-
CAAGATAGACCATTTATGTAT	21	2	0.15712	SlmiR482bTS-NbSu	18	39	-
CAAGATAGACCATTTATGTATG	22	20	1.5712	SlmiR482bTS-NbSu	18	40	-
CAAGATAGACCATTTATGTATGAC	24	1	0.0785601	SlmiR482bTS-NbSu	18	42	-
AAGATAGACCATTTATGTATG	21	58	4.55649	SlmiR482bTS-NbSu	19	40	-
AAGATAGACCATTTATGTATGAC	23	1	0.0785601	SlmiR482bTS-NbSu	19	42	-
AAGATAGACCATTTATGTATGACT	24	21	1.64976	SlmiR482bTS-NbSu	19	43	-
AGATAGACCATTTATGTATG	20	1	0.0785601	SlmiR482bTS-NbSu	20	40	-
AGATAGACCATTTATGTATGA	21	1	0.0785601	SlmiR482bTS-NbSu	20	41	-
AGATAGACCATTTATGTATGACTC	24	1	0.0785601	SlmiR482bTS-NbSu	20	44	-
ATTTATGTATGACTCCCGGAA	21	1	0.0785601	SlmiR482bTS-NbSu	29	50	-
TTATGTATGACTCCCGGAATT	21	1	0.0785601	SlmiR482bTS-NbSu	31	52	-
TGTATGACTCCCGGAATTCCA	21	8	0.628481	SlmiR482bTS-NbSu	34	55	syn-tasiR-NbSu
TATGACTCCCGGAATTCCACA	21	3	0.23568	SlmiR482bTS-NbSu	36	57	-
CGGAATTCCACATTAAGGGTGG	22	1	0.0785601	SlmiR482bTS-NbSu	45	67	-

## Sheet: AC-HS-81_all_sRNAs
small RNA	size	reads	RPMs	description
CTAACAGACCGGTAGACTTGAAC	23	681555	53689.5
AACAGACCGGTAGACTTGAAC	21	253010	19930.9
TAACAGACCGGTAGACTTGAAC	22	126113	9934.56
AGTTACTAATTCATGATCTGGC	22	119119	9383.6
TTTGGATTGAAGGGAGCTCTA	21	112645	8873.62
ACAGACCGGTAGACTTGAAC	20	82450	6495
TGTGTTCTCAGGTTACCCCTG	21	78145	6155.88
TATGTTCTCAGGTCGCCCCTG	21	74289	5852.12
TCGCTTGGTGCAGGTCGGGAC	21	54987	4331.6
GCTCTCTATGCTTCTGTCATC	21	47229	3720.47
CAACCAATGACTATTCATGATTC	23	42169	3321.86
CAGACCGGTAGACTTGAAC	19	35710	2813.06
CGATCACTTGGCCTGACGTCT	21	30123	2372.94
TTTAGCAAGAGTTGTTTTACC	21	24166	1903.68
TACCTGGTTGATCCTGCCAGT	21	20708	1631.27
TTGGCTGAGTGAGCATCACTG	21	18825	1482.94
TCGCTTGGTGCAGGTCGGGACC	22	18610	1466
CTAACAGACCGGTAGACTTGAA	22	17812	1403.14
TTTTAGCAAGAGTTGTTTTACC	22	16418	1293.33
GGATGCGATCATACCAGCACT	21	16165	1273.4
ATGTGTTCTCAGGTTACCCCTG	22	15911	1253.39
TATTGGCCTGGTTCACTCAGA	21	15523	1222.83
CCTAACAGACCGGTAGACTTGAAC	24	14313	1127.51
ATAATGCTTGGAATATGCCCT	21	13699	1079.14
TCATCAACGCTAAACTCGATC	21	12777	1006.51
TGATTGAGCCGTGCCAATATC	21	12607	993.117
GACGGAAGGGCACCACCAGG	20	12003	945.537
TTCCATGAGACTGTTTTTGGGT	22	11718	923.086
CCTTTGTCGCTCCGATTCGT	20	10050	791.689
CTTTGTCGCTCCGATTCGT	19	9364	737.65
CAACCAATGACTATTCATGATT	22	9348	736.389
TGAAGCTGCCAGCATGATCTA	21	9291	731.899
TTCTTGGCTAGAGTTGTATTGC	22	9126	718.901
TCTTGCCTACACCGCCCATGCC	22	8929	703.382	SlmiR482b
TTGACAGAAGATAGAGAGCAC	21	8836	696.056
GGTAGTTCGATCGTGGAATTTC	22	8229	648.24
CTCATTGTCTGTTCGACCTTG	21	8027	632.327
TCTTTCCTACTCCTCCCATACC	22	7883	620.984
AACAATCATAATTTGCAGTGTC	22	7852	618.542
TGAATCCTTCGGCTATCCATAA	22	6999	551.347
ACGTCTGCCTGGGCGTCACGC	21	6669	525.351
TGAATCCTTCGGCTATCCATA	21	6541	515.268
AATGCAATGTCATATACCATC	21	6491	511.329
CGATCACTTGGCCTGACGTCTC	22	6384	502.9
TACCTGGTTGATCCTGCCAGTAGT	24	6225	490.375
GGGGCAACTTGAGATCACATG	21	6212	489.351
CCCGCCTTGCATCAACTGAAT	21	5945	468.318
GTTCAATAAAGCTGTGGGAAG	21	5877	462.961
TTGAGCCGTGCCAATATCACG	21	5801	456.974
CTAGATTCACGCACAAGCTCG	21	5774	454.847
TGGTATTGTTCCGTTCAGGGA	21	5709	449.727
CTAACAGACCGTTAGACTTGAAC	23	5479	431.608
GGGTTGATTTGAGAACATATG	21	5456	429.797
ATGTTTTCTAATCAAGTTGTA	21	5286	416.405
TACCTGGTTGATCCTGCCA	19	5210	410.418
TGAAATATGTTTTGCTATGCG	21	5129	404.037
TGACGGAAGGGCACCACCAGG	21	4962	390.882
TCCTCAGTAGCTCAGTGGTAGAGC	24	4876	384.107
AGTTACTAATTCATGATCTGGCA	23	4640	365.516
TTGGAGTAGTCAATTATGATT	21	4548	358.269
CCTGAACGGAACAATACGATC	21	4469	352.046
CTATGAGATAAGTTCAACGTG	21	4393	346.059
TTTCCAATTCCACCCATTCCTA	22	4237	333.77
TCAACGCTAAACTCGATCATG	21	4099	322.899
AGGGCTATAGCTCAGTTGG	19	3994	314.628
CAGTGACCATGACAACTTCAT	21	3990	314.312
TCGTACGTAACTGTTAACACA	21	3948	311.004
AGATCATGTGGTTGCTTCACC	21	3857	303.835
GCCTCCGTAGCATAGTGGT	19	3830	301.708
GCTCTCTATGCTTCTGTCATCA	22	3759	296.115
CCAAAGTCACCAACAGAGTGTC	22	3736	294.304
ATGTTTTCTAATCAAGTTGT	20	3723	293.28
TTGGCTGAGTGAGCATCACG	20	3715	292.649
CCATCGTGGCAATCAAAGTTGG	22	3700	291.468
TTTGGCTCATGGATTTTAGC	20	3657	288.08
TTGGCATTCTGTCCACCTCC	20	3538	278.706
TTATGGAATACGAGTAGATAT	21	3536	278.549
AACTTTGATTGCCACGATGATG	22	3457	272.325
TGAACCTGCGGAAGGATCATTG	22	3419	269.332
ACGTGGGGGCATGTGATTGAA	21	3383	266.496
ACATGTGTTCTCAGGTTACCCCTG	24	3381	266.338
ATTGTTAACTAAGATCGGTAGATT	24	3348	263.739
GATATATAAGTCAAATGAGTC	21	3336	262.794
TTAAAGATAGTCACTCGTATAACG	24	3282	258.54
ATTTTCTAAGATCCACCGATG	21	3280	258.382
AGTTTTGAAGTATTGTGTCCA	21	3273	257.831
ATGGGTAGCACAAGGATTAATG	22	3234	254.759
TCAAACGAGGAAAGGCTTACGGT	23	3228	254.286
GATCATGTGGTTGCTTCACC	20	3125	246.172
GTTATTCTATTCCACCTCTTAG	22	3122	245.936
GGCGAAAGTGAAATACCACTA	21	3085	243.021
AAAGACAATCCATGGAATATG	21	3072	241.997
AACAGACCGTTAGACTTGAAC	21	2965	233.568
TCGGACCAGGCTTCATTCCCC	21	2941	231.677
NTAACAGACCGGTAGACTTGAAC	23	2923	230.259
GGATGCGATCATACCAGCAC	20	2872	226.242
TTTCTCTTGTAGCTTGACTAG	21	2871	226.163
AGGAACCGCATAATTCATGTT	21	2848	224.351
TCGATAAACCTCTGCATCCAG	21	2827	222.697
CCCTTACTCTTATTTTCTCAG	21	2764	217.734
TTTTCTACATGTTTTATCATT	21	2742	216.001
AACAGACCGGTAGACTTGAA	20	2733	215.292
CCCTTTGTCGCTCCGATTCGT	21	2728	214.898
ACTAGTTGTGATAGTTCATATT	22	2717	214.032
TTTGTTGCTGGCTTCACTGTG	21	2703	212.929
CAGCCCTTTGTCGCTCCGATTCGT	24	2692	212.062
TGGTATGCTTTGATTGGGAAAG	22	2625	206.785
GCGAGACGAGCCGTTTATC	19	2600	204.815
GGTAGTTCGATCGTGGAATTTCT	23	2582	203.397
GAAAAATAGCTCGACGCCAGGA	22	2560	201.664
TGGATTATGACTGAACGCCTC	21	2523	198.749
ATAGGACCTTAGTATAGTATAAGT	24	2481	195.441
GCGTTTGTAGTCCAACGGTTAGG	23	2429	191.345
TATTCCATGAGACTGTTTTTGG	22	2414	190.163
TTTTCAGACAGAAAGTCGGTA	21	2406	189.533
TAGCGAATGACTATTCATCTATT	23	2373	186.933
TATGGCTATGAATTTGAGTTCT	22	2349	185.043
CGGAAAAATAGCTCGACGCCAGGA	24	2345	184.727
CTAACAGACCGGAAGACTTGAAC	23	2334	183.861
AAGGACTTCGTAACTAAAAGATT	23	2310	181.97
ATTGACGGAAGGGCACCACCAGG	23	2289	180.316
TGAGGATCCCTATTTTTTAGT	21	2272	178.977
TAACAGACCGGTAGACTTGAA	21	2247	177.008
ATTCGCTGGCCTAAATTGTATAAT	24	2243	176.692
TTGACGGAAGGGCACCACCAGG	22	2237	176.22
TTTTCTAAAAGACAATTGGCCT	22	2235	176.062
ACAATCATAATTTGCAGTGTC	21	2229	175.59
AATTGACGGAAGGGCACCACCAGG	24	2222	175.038
CAAGTGTTGTCTTACCTACT	20	2174	171.257
TTAGTATAGTATAAGTGTGTCTCT	24	2156	169.839
TTGCAGTTCTGGATAAGTGGC	21	2148	169.209
TTCCACAGCTTTCTTGAACTG	21	2137	168.342
ACGGAAGGGCACCACCAGG	19	2103	165.664
GTTATTCTATTCCACCTCTTA	21	2095	165.034
CAATCACTTGGCCCGACGTCT	21	2089	164.561
GGTAGTTCGATCGTGGAATT	20	2087	164.404
ATTTAATGCCGCTAAAAGTTGTTT	24	2059	162.198
CATGTGTTCTCAGGTTACCCCTG	23	2054	161.804
TTCCACAGCTTTCTTGAACTT	21	2038	160.544
GCCTCCGTAGCATAGTGGTA	20	2034	160.228
TGATGCTTTTGGAATAACGAA	21	2017	158.889
AATTCAGTGCTCGTGCAATCG	21	2010	158.338
TACCTATGAATATGTCTTCCT	21	1984	156.29
TACAAGCGAATAGACCATTTA	21	1968	155.029
ATCCATCCCATGTACATCAAT	21	1955	154.005
TTCAATAAAGCTGTGGGAAG	20	1936	152.508
CCTGCCTTGCATCAACTGAAT	21	1933	152.272
ATATAGGAATTCCTGAGCCCAAGA	24	1924	151.563
AGGGATGTGGCGCAGCTTGGTA	22	1918	151.091
ATCAACGCTAAACTCGATCA	20	1899	149.594
GACCGCATAGCGCAGTGGA	19	1884	148.412
ACTTTCTAAGTAGCATGCTTAAGA	24	1883	148.333
GACTTTTTAATCTTGTGGTTCTA	23	1869	147.231
ACGAGAGTCATCTGTGACAGG	21	1868	147.152
ATTCTGGTGTCCTAGGCGT	19	1858	146.364
ATTGTATCATTAACCATTTCTTTT	24	1854	146.049
TTGGCTGAGTGAGCATCACGG	21	1853	145.97
TTTGGATTGAAGGGAGCTCT	20	1820	143.371
ATAGCTAATTTTGTCATAAGTT	22	1808	142.425
GTTTAATGATTCTCGAACATGT	22	1798	141.638
AGCCCTTTGTCGCTCCGATTCGT	23	1778	140.062
TGGTATGCTTTGATTGGGAAA	21	1765	139.038
AAAAATAGCTCGACGCCAGGA	21	1737	136.832
AAAATAGCTCGACGCCAGGA	20	1728	136.123
ATGTTGACTTCGAGTAAGGCC	21	1723	135.729
CTAACAGACCGTAGACTTGAAC	22	1715	135.099
GGGGCAACTTGAGATCACATGT	22	1715	135.099
AGTTACTAATTCATGATCTGGCC	23	1702	134.075
ACTGTCGTATATTAATGTTCACGC	24	1696	133.602
TTTAATGATTCTCGAACATGT	21	1684	132.657
ATCGTGGCAATCAAAGTTGGA	21	1681	132.421
TCCTAACAGACCGGTAGACTTGAA	24	1677	132.106
GGAAAAATAGCTCGACGCCAGGA	23	1671	131.633
TGGTGACTTTGATCTCAAAAG	21	1643	129.427
CTAACAGACCGGGAGACTTGAAC	23	1643	129.427
TTTCCTATTCCACCCATGCCAA	22	1625	128.009
AGTTACTAATTCATGATCTGGCAT	24	1590	125.252
CGTCTGCCTGGGCGTCACGC	20	1587	125.016
GGGCCTGTAGCTCAGAGGA	19	1578	124.307
CGAGTAGAGATTGTTGTACTT	21	1564	123.204
TATCACGCTGCCATAACTAGC	21	1559	122.81
TTGAGCAAGAAAGTCAGAGTT	21	1551	122.18
ACACGTAAGGAGAATGTTGCC	21	1535	120.92
AATCGAGTTTTGTCTTAAGATGAA	24	1526	120.211
ACTAAGTCATTATATAAAGTCATT	24	1511	119.029
AAGATCCAATTGACTTGTAATACA	24	1493	117.611
AAGGCATCGGCGTCGTCGCACGAC	24	1485	116.981
TAATTCATGTTGTCAAAGATC	21	1471	115.878
TTAAATTGACTATGTATGATT	21	1468	115.642
AAGACTATACAGGATGTGACGTGT	24	1453	114.46
AAGTGCCTCTGTCTTTCGACA	21	1420	111.861
CTTTTCTAAAAGACAATTGGCC	22	1414	111.388
AGCTTTTAAGTCAGTTTGACCAG	23	1405	110.679
AAACAAGAGAAAGAAACAAGC	21	1401	110.364
TCGAATTATCAGTTTTTTGTC	21	1395	109.891
TTTGCCATAGCGTCTATATATAGT	24	1388	109.34
TAAACGTGGGAACTCTGTTCA	21	1384	109.025
GATGTTGTCATGGTAATTGTC	21	1380	108.71
CTCCAGTAGCAACAAAAATGTT	22	1372	108.079
CATCACATTTAACTCCATCCCA	22	1367	107.685
ACGATCCACTGAGATTCAGCC	21	1366	107.607
TGGAGAAGCAGGGCACGTGCA	21	1364	107.449
CACGTCTGCCTGGGCGTCACGC	22	1363	107.37
AATAGCTCGACGCCAGGAT	19	1362	107.292
ACAGACCGGTAGACTTGAA	19	1347	106.11
AAATAGCTCGACGCCAGGA	19	1344	105.874
AGTTACTAATTCATGATCTGAC	22	1338	105.401
TGAGCTGAGATTGGTGTCTATG	22	1323	104.219
GAATGATTTTGTAGTTCAATCGTT	24	1320	103.983
TGGAAGGGAGAATATCCAGGA	21	1318	103.826
TCGCATTCCATAAGACCGTTT	21	1309	103.117
AGTGCTGAAGTTGTTATGTCAAAC	24	1298	102.25
TCGGACCAGGCTTCATTCCTC	21	1285	101.226
TCCTCAGTAGCTCAGTGGTAGA	22	1282	100.99
CTAACAGACCGGTAGACTTGAACA	24	1282	100.99
GTTATTCTATTCCACCTCTTAGA	23	1270	100.044
AGTGCCTCTGTCTTTCGACA	20	1264	99.5717
TTGAGCCGCGTCAATATCTCT	21	1262	99.4141
TGTTTGGGAAGTATGACAAGT	21	1234	97.2084
ATGGTCAAACGCTAAATAAATTTT	24	1234	97.2084
AACTTTCTAAGTAGCATGCTTAAG	24	1233	97.1296
TCCTCAGTAGCTCAGTGGTA	20	1222	96.2631
GGGTCCATAGCTCAGTGGTAGAGC	24	1219	96.0268
TTCAAGAAAGTTGTGGGAAA	20	1207	95.0815
TTCATGGACGTTGATAAGATCC	22	1204	94.8452
CTAACAGACCGGTAGACTTGAACT	24	1204	94.8452
ACAGACCGTTAGACTTGAAC	20	1197	94.2937
CTAACAGACCGCTAGACTTGAAC	23	1195	94.1362
AGTTACTAATTCATGATCTGG	21	1190	93.7423
TTGTGGACTTGTGGTTTATCTA	22	1188	93.5848
TTGGATTGAAGGGAGCTCTA	20	1174	92.4819
TTGTCTCAAAGATTAAGCCAT	21	1173	92.4031
GGAATGTTGTCTGGCTCGAGG	21	1172	92.3244
GAGACTTGGAAATTAGCATGCA	22	1159	91.3003
AAGATCTTTTACCGTAGTAATC	22	1156	91.064
GCGTTTGTAGTCCAACGGT	19	1148	90.4338
TTCTAAGTCCAACATAGCGTA	21	1143	90.0399
TCTGATACCATGTAAAATTAGGTC	24	1130	89.0158
AGATATATAAGTCAAATGAGTC	22	1124	88.5432
AACCTAGTTGAATGTTCAAAT	21	1122	88.3856
CAACCAATGACTATTCATGATTA	23	1117	87.9917
AAGCTCAGGAGGGATAGCACC	21	1115	87.8342
NACAGACCGGTAGACTTGAAC	21	1107	87.204
TTTGGCCAAAGTCTATTTTGTT	22	1101	86.7313
CAGACACGTTGTCCTAACCGAC	22	1101	86.7313
TTGTTGACTCCACTAATTGAA	21	1099	86.5738
CTAACAGACCGGTAGACTTGA	21	1098	86.495
GAAAAATAGCTCGACGCCAGGAT	23	1096	86.3375
TGATTGAGTGCAGCGTTGATG	21	1094	86.1799
ATGATCCGGTGAAATGTTCGG	21	1093	86.1011
GATTTGACTAGGCATGTTGTGTCA	24	1092	86.0224
ATACAATTGTATAATTCGCTGGCC	24	1089	85.786
AAGTAGCATGCTTAAGACCGCAAG	24	1083	85.3134
TGGTACTTTAGCTTCATGTGCTTA	24	1079	84.9983
TCTTAGTAATAGCATGTTCTCT	22	1075	84.6832
TTCGACTAATAGTTATTATTT	21	1071	84.3681
TAACAGACCGGTAGACTTGAACT	23	1069	84.2105
AGGGATGTGGCGCAGCTTGGTAGC	24	1062	83.6591
GTTCAAGAAAGTTGTGGGAAA	21	1052	82.8714
CCGACCTTAGCTCAGTTGGTAGA	23	1045	82.3199
CTTTTGAGATCAAAGTCACT	20	1040	81.926
ACGGGGACGAGCCAGAGCATG	21	1037	81.6897
TAGGACCTTAGTATAGTATAAGT	23	1037	81.6897
TCAAACGAGGAAAGGCTTACG	21	1031	81.2171
TTGATATAACTATTCGTTGCGAAT	24	1030	81.1383
AATTTAGTCAGACTTCAATATAGA	24	1029	81.0595
CAACAAACACCATCGTGGCAAT	22	1023	80.5869
GGCAACTTGAGATCACATGTT	21	1021	80.4293
GGGATGGGCCGGCCGGTCC	19	1018	80.193
TCGCTTGGTGCAGGTCGGGA	20	1016	80.0354
GCCCTTTGTCGCTCCGATTCGT	22	1016	80.0354
TAACTTGGGCTTTGTTTTTCTT	22	1015	79.9567
TGATTTGGAGCGTAACATGCC	21	1009	79.484
AACAATCATAATTTGCAGTGTCT	23	998	78.6175
TAACAGACCGTTAGACTTGAAC	22	993	78.2236
ATATAGGAATTCCTGAGCCCAAG	23	985	77.5934
CTAACAGACCGGCAGACTTGAAC	23	983	77.4359
AAAAATAGCTCGACGCCAGGAT	22	979	77.1208
CTAACAGACCGGTAGACTTGTAC	23	977	76.9632
CATGATCTCACATATATGCCA	21	975	76.8057
AACAGACCGGTAGACTTGAACT	22	975	76.8057
TAAAAAGCTATAGGTCAATTG	21	971	76.4906
TGGATCTTGATAGAATATGAAGCC	24	971	76.4906
ATATAGGAATTCCTGAGCCCA	21	963	75.8604
GGATGCGATCATACCAGCA	19	960	75.624
CGATCTTCAGCCTTAAGGAGGA	22	957	75.3877
CGCTATCCATCCTGAGTTTTA	21	950	74.8363
CTACTCGTATTCCATAAGAT	20	946	74.5212
CGAATCCTACTTGGGGAGCCA	21	942	74.2061
TTGACAGAAGATAGAGAGCA	20	934	73.5759
TCTTGGCTAGAGTTGTATTGC	21	934	73.5759
ATTGCCACGATGATGTTTGTT	21	923	72.7094
ACTTCGAGTTTGTATAATTAGTCA	24	922	72.6306
TGGTATATGACCTTGCAATTC	21	910	71.6853
AAAATGGATCCGTAACTTCGG	21	908	71.5277
ATAGCTACTGTTTGATTTAATTGT	24	904	71.2126
AAGCCATTATATAAAGTCATTCAC	24	904	71.2126
AATTCGCTGGCCTAAATTGTATAA	24	901	70.9763
TACCTGCGGAAGGATCATTG	20	897	70.6612
ATCTACTCGTATTCCATAAT	20	897	70.6612
AATCGAACGTACTTAATGAACTA	23	894	70.4249
GAAATATGTTTTGCTATGCGA	21	889	70.031
ATTCTGGTGTCCTAGGCGTA	20	884	69.6371
CGCTATGTTGGACTTAGAATA	21	884	69.6371
ATTTATGGCTATGAATTTGAGT	22	879	69.2433
ATATGTGTCCTGTTTTCATAAT	22	872	68.6918
TTGGTAGACTTGTTAGATATGACG	24	870	68.5343
TTTCCGGCTATGAATAGTATTT	22	868	68.3767
TGAGATGGTAATAACGGTGAT	21	865	68.1404
AAAATAGCTCGACGCCAGGAT	21	863	67.9829
GACGTGGCTATATATATCGCC	21	863	67.9829
TGTTTGTTGCTGGCTTCACTG	21	862	67.9041
AACAAACACCATCGTGGCAAT	21	862	67.9041
GCACGTCTGCCTGGGCGTCACGC	23	858	67.589
CCTAAATTGTATAATTCGCTGGCC	24	855	67.3527
CATGTGCCGACTTTGTTTCAA	21	854	67.2739
GGATGCGATCATACCAGCACTA	22	852	67.1163
TATCTCTAGCTTGACGTATAG	21	851	67.0376
CAAATCCTACAGAGCGTGCCA	21	849	66.88
ACAACATCATCGAACAACCTT	21	848	66.8012
ATTTTTGCTAGAGATAATAGTCT	23	848	66.8012
GCCGCTATGGTGAAATCGG	19	847	66.7225
AATTAAGAAGGCTAAGTAAAAGTT	24	843	66.4074
TTTAGTAGCTAGTTCATTAAGACT	24	840	66.171
GGCGAGACGAGCCGTTTATC	20	837	65.9347
AATAGGACCTTAGTATAGTATAAG	24	836	65.8559
TTTTCTATCGGAACTATCATGTGT	24	835	65.7772
TCCAATGTCTTTTCTAGTTCGT	22	830	65.3833
GAGGTGAATTGTATATGTATATA	23	824	64.9106
CAACCAATGACTATTCATGAT	21	823	64.8319
TTGTAAGCGGCTTTAGCAAGT	21	822	64.7531
AAGATCTTTTACCGTAGTAATCAC	24	821	64.6743
AACTTTGATTGCCACGATGAT	21	820	64.5955
ATATATAAGTCAAATGAGTCA	21	818	64.438
TGAGCAGAGATTGATGTCTATG	22	818	64.438
ACTTGGCTCATGTTGACTTGATAC	24	817	64.3592
ACTTATGTGTCGCTTAGGCCTG	22	814	64.1229
AATACAACTATAGCCAAGACA	21	810	63.8078
GGAAAAATAGCTCGACGCCAGGAT	24	808	63.6502
TTTCTAAAAGACAATTGGCCTT	22	807	63.5715
TATGTTCTCAGGTCGCCCCGG	21	805	63.4139
TAATAGGACCTTAGTATAGTATA	23	804	63.3351
AGATTTATATGTTGTCAGTGTATA	24	804	63.3351
TTTAGTGAATGTCGTTTGAGT	21	803	63.2564
TTCATGGACGTTGATAAGATCCA	23	802	63.1776
TCGCTGGCCTAAATTGTATAATT	23	802	63.1776
AACTATGTCATGTTTCAATTGAAT	24	801	63.0988
ACTACTCGGATAACCGTAGT	20	799	62.9413
TGGTCAAGACATGTCATTTTGAAC	24	798	62.8625
GACTCCGTGGCCCAATGGA	19	797	62.7837
GCATATATGTGAGATCATGTT	21	795	62.6262
AAATAGCTCGACGCCAGGAT	20	794	62.5474
TTCCGGCTATGAATAGTATTTT	22	794	62.5474
TTGTCGCTCCGATTCGTAA	19	792	62.3898
GTAATGCAATGGTTTGGTCGA	21	789	62.1535
AAGACTAAGATGATCTAAACATGT	24	789	62.1535
TTACAAATGGATGAAGGTAGT	21	787	61.996
TACATCGTTTTCCACTGGCTCC	22	784	61.7596
AATAGACTGTAGAACTGTAGTAAC	24	783	61.6809
TTTCTAAAAGACAATTGGCCT	21	782	61.6021
AATACAACTATAGCCAAGACAA	22	778	61.287
TACAAGCGAATAGACCATTTATG	23	777	61.2082
CTGATAGCTCAATATTTTGGTC	22	775	61.0507
CAACAAAGAAGATTTTACCATA	22	774	60.9719
TTTGGATAAAAGTGCTGAAGT	21	773	60.8931
TGGTATATGACCTTGCAATTCA	22	765	60.2629
TGAAGCTGCCAGCATGATCTAA	22	765	60.2629
CATCGCATTTAACTCCATCCC	21	763	60.1054
TTGGCCTTTACTATTTACACAG	22	762	60.0266
TTTTTGGCAACACTTTAACTTTA	23	762	60.0266
TGTGGGTGGGGTGGAAAGATT	21	760	59.869
AAGCCTGTTAGGGCGTAGCTTAGC	24	759	59.7903
AGACTTTGAAGATTTTAGACAG	22	752	59.2388
CGCTATCCATCCTGAGTTTT	20	751	59.1601
ATTTGGCCAAAGTCTATTTTGT	22	750	59.0813
TTTAAAAGTTGGATAGTTAAAGT	23	747	58.845
CTAACAGACCGATAGACTTGAAC	23	746	58.7662
GCCGTCTTAGCTCAGTGGTA	20	745	58.6874
GGGATTGTAGTTCAATTGGTCAGA	24	745	58.6874
TTTAAAGCAATGTTTTTCCTA	21	744	58.6086
CTCTCTATGCTTCTGTCATC	20	742	58.4511
GTTTGCATATGTCAGGAGCTTT	22	741	58.3723
GTGGACGTGCCGGAGTGGTTATC	23	741	58.3723
GAAGCTAGCATGTAAAATGTT	21	740	58.2935
GAGCTTGGCGCCAATTGACCTC	22	734	57.8209
CTTAGTAATAGCATGTTCTCT	21	731	57.5846
AATACTCGTAAAACATTTACG	21	730	57.5058
CTTGTGGTTTTAAACATGTCACA	23	729	57.427
TTAACTAATGTCGGTAAAGACTTT	24	728	57.3482
ACAAACGACTCTCGGCAAC	19	727	57.2695
AATGACTTAGTTTGATCAAAACCT	24	726	57.1907
AAAGCGTGGCCTAACGATCCT	21	725	57.1119
TGCCAAGGACTAGTCATTTAAT	22	723	56.9544
ATATCAGCTCTAAATGACAAAGTT	24	720	56.718
ACTAGTCGAAATCGCATATCAACT	24	720	56.718
TGCCATTGTACAGACTGAAGAA	22	713	56.1666
GAGAAGATTGTTAGATGAAGG	21	712	56.0878
TTTTTTCAACAGAAATGTAGTT	22	711	56.0091
AAACTAACTGAAGTAGACAATGTT	24	711	56.0091
TTTGGATCGAGTATATACAGGT	22	708	55.7727
TTTCGAACTAGTGCCACGTAGGCT	24	708	55.7727
GCCGGCCGGGGGACGGACTGGGA	23	707	55.694
TTTGTCGCTCCGATTCGTA	19	706	55.6152
AGTTACTAATTCATGATCTGGA	22	705	55.5364
GAAATCAAAGTATTTTGGCCTCTC	24	701	55.2213
TATTCTGGTGTCCTAGGCGT	20	698	54.985
ATATGTTCTCAGGTCGCCCCTG	22	697	54.9062
TGACTTGGGTAGTCATAGCCTG	22	694	54.6699
GTCTTCTTCTATTTTATAACAGGT	24	693	54.5911
TTTTGAAGTATTGTGTCCAAT	21	687	54.1185
TTGGCCAAAGTCTATTTTGTTT	22	680	53.567
CAAGAGCTTGGCGCCAATTGAC	22	678	53.4095
CTTAAATTGACTATGTATGAT	21	676	53.2519
TTCCACAGCTTTCTTGAACT	20	675	53.1732
AAATCCTACAGAGCGTGCCA	20	674	53.0944
AACAGACCGGAAGACTTGAAC	21	674	53.0944
AATCCTACAGAGCGTGCCA	19	673	53.0156
TTACTAATTCATGATCTGGC	20	671	52.8581
TTTGTGGAAGTAGTTAGTCAAAGT	24	668	52.6217
ATATAGACTTTTCTCGGATAGGCT	24	665	52.3854
AAGGTCGAGTACTTCTATGTATGA	24	664	52.3066
TACCTGGTTGATCCTGCCAGTA	22	660	51.9915
ACGATTGAAACCTGTCAAAGGAAC	24	658	51.834
AACAGACCGGTAGACTTGAACA	22	656	51.6764
GCGCCTGTAGCTCAGTGGA	19	655	51.5977
GCTCTCTATGCTTCTGTCAT	20	655	51.5977
AGAATCGATACATGTCTAAGGT	22	653	51.4401
GACTTTTAAATCTTGTGGTTCTA	23	653	51.4401
ACTTTTTATGTAGCATGTTTAAGA	24	653	51.4401
ATGGATATTGACTATTAAATGAGT	24	647	50.9675
TTTGTCGCTCCGATTCGTTT	20	646	50.8887
TAATTCGCTATACATATACAGTT	23	644	50.7311
AGGCCTAAGATCTAATTTTACATG	24	644	50.7311
GGTTGTTCGATGATGTTGTTG	21	641	50.4948
ATTACTTGACTCATGTTGATCTG	23	641	50.4948
TTTTTGCTAGAGATAATAGTCT	22	640	50.416
CTTGGGACCAAAGTCACCAAC	21	639	50.3373
GTTTTGAAGTATTGTGTCCAA	21	637	50.1797
GACTCGGGGCGTGGACCAGCG	21	636	50.1009
TTGGCTCATGGATTTTAGC	19	635	50.0222
TACTACTCGGATAACCGTAGT	21	635	50.0222
CTAACAGACCGGTAGACTTGCAC	23	633	49.8646
ATAAAAGTGCTGAAGTTGTTATGT	24	633	49.8646
TCGCTGGCCTAAATTGTATAATTC	24	632	49.7858
ATCGTGGCAATCAAAGTTGGAACA	24	631	49.7071
GAAGGCATCGGCGTCGTCGCACGA	24	629	49.5495
ACAAACGACTCTCGGCAACGG	21	628	49.4707
ATCCACAAGATAGTGTCATGTAGG	24	626	49.3132
CCCGCCTTGCATCAACTGTT	20	624	49.1556
TTAGTTGGCCAACTCGGAATATCC	24	624	49.1556
ACTTGAGAGGTGTAGTATA	19	622	48.9981
GGTCCCGTAGCTCAGTTGG	19	622	48.9981
CAAAAAACTTGCCAAATTGGTT	22	622	48.9981
ATATAGGAATTCCTGAGCCCAAGG	24	619	48.7618
ATACTTTAAGGATGTAGTTTAAGT	24	618	48.683
AAATTTGGTTAGACTCTAAACGTG	24	616	48.5254
CCGCCTTGAAGTACAATTTCCA	22	612	48.2103
TTTTCTATTGTAAATGTCTTCAAT	24	611	48.1316
TTTTCTAAAAGACAATTGGCC	21	607	47.8165
ATAAGCAACAATCTCTGTTCA	21	606	47.7377
GGAAAGTTAAAGTTAAAGTGTTG	23	606	47.7377
ATATACAAATTTCTGCTCATTTCG	24	606	47.7377
CTTGTATCCATTTCATGTCATATG	24	602	47.4226
TGACCGCCTTGAAGTACAATT	21	599	47.1863
TTAATGCCGCTAAAAGTTGTTTT	23	598	47.1075
ACTCAAAGTTGGAAAACATATATG	24	598	47.1075
GTGTTCTCAGGTTACCCCTG	20	596	46.9499
CTATCGTTTTCACTTAATTCAT	22	596	46.9499
TCCATTGTCTTGACTAAAGTTT	22	592	46.6348
TGTTGACTTCGAGTAAGGCCT	21	591	46.5561
ACATGTGCCGACTTTGTTTCA	21	590	46.4773
ACTTTTGACTATCTATGGAGTT	22	589	46.3985
ACTTGTCGTATTCATGATGTAACA	24	589	46.3985
TCACCGACCATATATATATCT	21	586	46.1622
GGAAGCTAGCATGTAAAATGTT	22	584	46.0046
ATGTAAGGATATGACACATGAGCC	24	584	46.0046
ATATTGGCTCTAGCTTAACTAATG	24	584	46.0046
GGGATGTTGTCTGGCTCGACA	21	583	45.9259
TCTCTGACGATCATAAATATGTT	23	583	45.9259
TTAGTTGGCCAACTCGAAATATCC	24	582	45.8471
TGTTTATTACCATGTTTCACCT	22	581	45.7683
ATATAGGAATTCCTGAGCCCAA	22	581	45.7683
TGCTGGATTATGACTGAACGC	21	580	45.6895
TATTTCTGCAGCTTTGGAATT	21	579	45.6108
TTTTTGATTAAGGATCGATCATT	23	577	45.4532
TTGGACTGAAGGGTTTCCTTC	21	576	45.3744
TTATTTATTTAAAAGTTGGATAGT	24	576	45.3744
ATCAGATCAGTTAACGAAA	19	575	45.2957
CAGTTACTAATTCATGATCTGGC	23	574	45.2169
CTACTCGGATAACCGTAGT	19	573	45.1381
GGCGGAGGGATTGTTGTCGTG	21	568	44.7442
ACTTCTGTGGCCTTAACATTGA	22	568	44.7442
TAAAGCTGCCAGCATGATCTGG	22	566	44.5867
CAATAAGAATGCTAGTTCTTACT	23	565	44.5079
AGACCGGTAGACTTGAACT	19	563	44.3504
GTTTCTATGCCAATAAAAGGAT	22	562	44.2716
TGCACGAGCACTGAATTCATC	21	560	44.114
CATTTGACTTGACATGATGTTTA	23	558	43.9565
GGACTCGGATTAATTCTTGTATT	23	557	43.8777
CAAGTGTTGTCTTACCTACC	20	555	43.7202
CAATCACTTGGCCCGACGTCTC	22	555	43.7202
TCACGTATGACTTATGTATCAATA	24	552	43.4838
GATGCGATCATACCAGCACT	20	551	43.4051
TTTGGATTGAAGGGAGCTCCA	21	551	43.4051
TCTGATACCATGTGAAATTAGGTC	24	551	43.4051
TGACTTGAGAGGTGTAGTATA	21	550	43.3263
TTTATTTGTCTGTTCTAAGATT	22	550	43.3263
NAACAGACCGGTAGACTTGAAC	22	550	43.3263
TGGTGACTTTGATCTCAAAA	20	549	43.2475
ATGTTCTCAGGTCGCCCCTG	20	549	43.2475
TTAACTAATGTCGATCAAGACTTT	24	548	43.1687
ACTTTGATACCATGTGAAATTCAA	24	547	43.09
TTGATCGGACTTAAATATGAATA	23	546	43.0112
AACTATTTTTTGCCAAGTCAAAAT	24	544	42.8536
CTCATTTGACTTATATATCTTA	22	543	42.7749
ATCGTGGCAATCAAAGTTGGAA	22	543	42.7749
ATAGGATCTTAGTTTAGCTAAGCT	24	543	42.7749
TTGGAGGTTAGAGAAAACGTC	21	542	42.6961
ATAATCAAACGCTAGCTTGAAGTT	24	542	42.6961
GGACTCGGATTAATTCTTGTATTT	24	542	42.6961
GAGAAAATAAGAGTAAGGGCG	21	541	42.6173
ATTTTTCCATAGTTGTTTCTG	21	541	42.6173
GCCGGCCGGGGGACGGACTGGG	22	541	42.6173
ATAGGTACTAGCCTTAGTTGAGGT	24	541	42.6173
AATTCAATCATTCGTGATCGA	21	540	42.5385
NGTTACTAATTCATGATCTGGC	22	540	42.5385
TGTAATATTTGCAACCTTTGTAGC	24	540	42.5385
TTACGTTGGCCTTCGGGATCG	21	539	42.4598
AACAAAGTAGCCAAAGACTGCG	22	539	42.4598
CCGACCTTAGCTCAGTTGGTAG	22	537	42.3022
TTTGGCCATAGATTTTCAAATATT	24	537	42.3022
GGGGATGTAGCTCAGATGGTAGA	23	536	42.2234
GTTCGTTTCACGTCGGGTTCACCA	24	533	41.9871
ATTAGTCGAGCTTCAATGCAGGTA	24	532	41.9083
ATCCAACTTGTAGTCAATTGAACA	24	532	41.9083
TGATTTGGCCCGAATTGCATC	21	531	41.8296
ATTTACTTGAACTAAAGTCCATGT	24	531	41.8296
TCCTTCAAACTCGTAGTTCCG	21	530	41.7508
CGCTGGTAATATGTCATTGTC	21	529	41.672
TTTGGCCTCAACTGTCAGTT	20	528	41.5932
TCTTGGAAGTACACGTTCATT	21	528	41.5932
ATAACTTGTAGCAAGTAAATTACA	24	527	41.5145
ATGCAATAAAGTTACGTAGT	20	525	41.3569
ATTGTATCATTAACCATTTCTTT	23	525	41.3569
CCAAAGACAATCCATGGAATA	21	524	41.2781
TTGGCTGAGTGAGCCAAGG	19	523	41.1994
GTATAATTAGTCATGTTTGTATA	23	523	41.1994
AGGTCGAACATACAATGAATC	21	522	41.1206
GCCGCTATGGTGAAATCGGTA	21	522	41.1206
ATTGTGTGTAGTTAAATGCATC	22	522	41.1206
CGCTTGGTGCAGGTCGGGAC	20	521	41.0418
TTGACTATTAGCTTTTAAATTT	22	521	41.0418
TTAAGTTAGAAGGAACATGCCTCT	24	521	41.0418
ACTCGATAGCTAGAAAAAATAGTT	24	521	41.0418
TTTTCTGTAGTTGTGGTAGATT	22	519	40.8842
AAATTGATTTAGCTATTGAAAAAT	24	519	40.8842
ATTTACTCGGACTTAAATATGAAT	24	518	40.8055
TGAAGGTCCGAGGTTGAGGTT	21	517	40.7267
TCCGGCTATGAATAGTATTTTT	22	517	40.7267
ATACAATCACATGTCAATTGT	21	516	40.6479
ATGGCTATGAATTTGAGTTCTC	22	516	40.6479
CTTTACTAAAAGACGATTGGCC	22	516	40.6479
TGCTAGCTCTTGTATAATAGTT	22	516	40.6479
GGGTCCATAGCTCAGTGGTAGA	22	515	40.5691
AGATTGTTAACTAAGATCGGTAGA	24	515	40.5691
CCGATTTTGTGCATGAAAGTAA	22	513	40.4116
ACAAACGACTCTCGGCAACGGATA	24	513	40.4116
GATTTCATATAGTAGGATTGATGA	24	512	40.3328
AATTGGCCTTTACTATTTACAC	22	509	40.0965
ATAAAGAGATCTGACTGTATATAC	24	509	40.0965
ACTAAGCCATTATATAAAGTCATT	24	509	40.0965
ATTTAAAAGTTGGATAGTTAAAGT	24	509	40.0965
AGACTTGGAAATTAGCATGCA	21	508	40.0177
ATAAACGTGGGAACTCTGTTC	21	507	39.9389
ACTCGCTGCCAATATGTTGGAC	22	507	39.9389
CTTTCCGGCTATGAATAGTATT	22	506	39.8602
TCAAAGAGGAAGACCGCTATG	21	504	39.7026
TCAGATCATGTGGTTGCTTCA	21	503	39.6238
TTGCCATAGCGTCTATATATAGT	23	503	39.6238
ACTTGAGAAAGAACAATTTCA	21	500	39.3875
TTTGGATCGTTTATCACGCTTA	22	500	39.3875
AAGAGGAAGACCGCTATGTGTC	22	500	39.3875
TTACTTTGAAAGCGTATCATG	21	499	39.3087
GGAGAGATGGCTGAGTGGACTA	22	499	39.3087
CAAGCCTAGATATCATGTTACATG	24	499	39.3087
CTAACAGACCCGTAGACTTGAAC	23	498	39.23
TTGCACGAGCACTGAATTCAT	21	497	39.1512
TAATCGGTGTGACTATATATGT	22	497	39.1512
GCGTCTGTAGTCCAACGGTTAGG	23	494	38.9149
TTAATTTTTGTATGTTGTGCCTA	23	494	38.9149
AGTAATGATTAACAGGGAC	19	493	38.8361
GCAGCACCATTAAGATTCACA	21	493	38.8361
ATTTGTATCCTATTCGAGCTT	21	490	38.5998
CAAACGACTCTCGGCAACGG	20	489	38.521
CTGTAAATCAGGATTTTACCAT	22	489	38.521
CTGTCACGCGGGTGACCCGGGTTC	24	489	38.521
ATAAAGCTGTGGGAAGATACA	21	488	38.4422
ATAAAAGTGCTGAAGTTGTTATGC	24	487	38.3634
CAGACCGTTAGACTTGAAC	19	486	38.2847
CTATCCATTTGGCCAAGTGGTT	22	486	38.2847
CAAACGACTCTCGGCAACGGATA	23	485	38.2059
TTCGTATAGCTCTTGTTGTAGG	22	484	38.1271
AGCGTTTGGCCATAGATTTTCAAA	24	484	38.1271
ACTGACACTGTAGTTATTATACGT	24	483	38.0483
TCGATCGACTGAGTCTGTGTGACT	24	483	38.0483
CGAACAATACAATCACATGTC	21	481	37.8908
TAGGACTTGTTTTATGATATT	21	479	37.7332
ATTGACCTATAGCTTTTTAAG	21	479	37.7332
ACTTTTTATGTGTCATGTATAAGA	24	478	37.6545
TGCCTGGCTCCCTGTATGCCA	21	477	37.5757
TTAGGAACCGCATAATTCATG	21	476	37.4969
ACTGTGATTTTAAACATGTCTCAC	24	476	37.4969
AAGACTAAGAGCCTGTTTGGATTT	24	476	37.4969
TCGCTTCCTCACTTTTTATACAAA	24	476	37.4969
AACAGACCGGGAGACTTGAAC	21	475	37.4181
CAAAGTTTGAAGAGGTTGGAA	21	474	37.3394
CGACTGTAGTGCATGAAATGCT	22	474	37.3394
ATCGATACATGTCTAAGGTACG	22	473	37.2606
AGGCTCTGATACCATAATGAAGTG	24	473	37.2606
AGGCATCGGCGTCGTCGCACGACA	24	472	37.1818
ACTCCCTTTGTAACATATGTAACT	24	471	37.103
NTTGGATTGAAGGGAGCTCTA	21	470	37.0243
TTGGCTTGATTTAATTATTATA	22	470	37.0243
TCACTTATGTGTCGCTTAGGCC	22	470	37.0243
TTTTGGTTGGACTAAAGAAATATT	24	470	37.0243
ACTAATAACTTGTAGCAAGTAAAT	24	469	36.9455
TTTAATGCCGCTAAAAGTTGTTTT	24	468	36.8667
ATCCAACTTTTAAATAAATAAACA	24	467	36.7879
AGACAGAGATCGTATTATCGAATC	24	467	36.7879
ATGCGATTGACTGATCTAGACATC	24	467	36.7879
AAAAAGCTATAGGTCAATTGA	21	465	36.6304
AGAGACTGTGATAAAGATTGTAGC	24	464	36.5516
TTTTTGTTTGCTATATGTGAAAGT	24	463	36.4728
ATTTGGCCAAAGTTTATTTTGT	22	462	36.3941
AAGTCAGACTGTCGTAAGCACGAT	24	462	36.3941
GAGCTCCTTGAAGTCCAACA	20	461	36.3153
ATCGTTAACTAAGATCGAAAGATT	24	461	36.3153
GGTAGTTCGATCGTGGAATTT	21	460	36.2365
TTGCCACGATGATGTTTGTTG	21	459	36.1577
GCTTCCGTAGCATAGTGGTAGTGC	24	459	36.1577
TTTCACCGACCATATATATAT	21	458	36.079
CCGACCTTAGCTCAGTTGGTA	21	457	36.0002
CGACTCCGAGATGTTTGTGAA	21	455	35.8426
ATAATTCGCTGGCCTAAATTGTAT	24	455	35.8426
CTAACAGACCGGTAGACTTG	20	454	35.7639
TGATATAACTTGCTTGAACGTT	22	454	35.7639
AGTACTTTGATCATAGATGTTCTT	24	454	35.7639
ATGTTAGGCCAACTCCTCCAG	21	453	35.6851
TAGACTAAAGTCATATGTGGTTT	23	453	35.6851
TGTGGCCTTAGAGCAAAGACT	21	452	35.6063
ATTGGTCAAACGCTTTTAAAAGTC	24	450	35.4488
CCAACCAATGACTATTCATGATTC	24	449	35.37
CTTAGTCTTTACAATAGCATG	21	448	35.2912
TAAAACTCGGTATTCCATTAGG	22	448	35.2912
TCATCAACGCTAAACTCGATCA	22	446	35.1337
AACTTACAAAGTCATCTTT	19	445	35.0549
CAAACGACTCTCGGCAACGGA	21	445	35.0549
ATACAAGTGTATAATTCGCTGGCC	24	444	34.9761
AACAGACCGTAGACTTGAAC	20	442	34.8186
TTGAATGTTGGGGAACGAACGTCT	24	442	34.8186
CTAACAGACCTAGACTTGAAC	21	441	34.7398
ATTGGCCTTTACTATTTACACA	22	441	34.7398
TCCTATTACGTTGGCCTTCGG	21	439	34.5822
GGGGATGTAGCTCAAATGGTAGA	23	439	34.5822
CTGGAAAAGATCGTTCTTGCC	21	438	34.5035
TTCCACAGCTTTCTTGAACTTC	22	438	34.5035
TGGATCTTAGAAAATTATTCTA	22	438	34.5035
TCCCCAGTCCAGGCATTCCAAC	22	438	34.5035
TTGAGAACGTTGTTATGTAAAGAC	24	438	34.5035
TTAATTGTCGCTAAATATGTATTT	24	437	34.4247
AATCGCTTGCTATGTCATATGACA	24	437	34.4247
CAAAGTCACCAACAGAGTGTC	21	435	34.2671
ATTGGTCGAAGCTTCTTTCAAGGA	24	435	34.2671
GGGGGTCGCAGTGACCAGGCCCG	23	434	34.1884
TTGGCCAAATGATGTCATTTTGAT	24	434	34.1884
ACAAACGACTCTCGGCAACG	20	432	34.0308
TAAGTTTTGGCGTTAGGTGTCAGT	24	432	34.0308
ACGACGTTGTTGGATTGTTACATC	24	430	33.8733
TTGGCCCTTGTCTGAGAGCA	20	429	33.7945
TGTTTGGGAAGTATGACAAGG	21	429	33.7945
CTCTTTCAAACTCGTAGTTTTGGT	24	429	33.7945
TTGTGTCTCACTATGTATTTTCT	23	428	33.7157
CCGGCTATGAATAGTATTTTTCGC	24	428	33.7157
ACAAACGACTCTCGGCAACGGA	22	427	33.6369
TTCTAAAAGACAATTGGCCTTT	22	427	33.6369
TTCGTTTCACGTCGGGTTCACCA	23	427	33.6369
TCAACTGTGGGCTATCGATCAC	22	426	33.5582
ATATTACTTGACTCATGTTGATCT	24	426	33.5582
GACTTTTTAATCTTGTGGTTCTAA	24	426	33.5582
GACTTGAGAGGTGTAGTATA	20	425	33.4794
ATTGGATCAACTTATAATTTTAAA	24	425	33.4794
ACTTGAGAGTTTCCAAATATCTTC	24	425	33.4794
GTGTCCAATGTTTTCTAATCAAGT	24	425	33.4794
GCGGGGCGAAGCCAGAGGA	19	423	33.3218
GGGGATGTAGCTCAGATGGT	20	423	33.3218
ATGGGTAGCACAAGGATTAAT	21	423	33.3218
CTAACAGACCTGTAGACTTGAAC	23	423	33.3218
TCAAACGAGGAAAGGCTTA	19	422	33.2431
CATTTCTCGGAATGCCCCCCA	21	421	33.1643
ATGTGTGTCTATTTGTTCAACTTT	24	421	33.1643
GTCTGCCTGGGCGTCACGC	19	420	33.0855
CTTTGTCGCTCCGATTCGTTT	21	419	33.0067
ATCCGATTGTAATACTTTAGACGC	24	419	33.0067
TGACAGAAGAGAGTGAGCAC	20	418	32.928
GGAATGTTGTTTGGCTCGAAG	21	417	32.8492
AACAGACCGCTAGACTTGAAC	21	417	32.8492
AGGTCATCTAGCAGCTTCAAT	21	415	32.6916
TCTACATCGTATTCATGGATC	21	415	32.6916
TTGGAATACCATCATCACCGTT	22	415	32.6916
TTTGGTACCATTATGTCATGTA	22	415	32.6916
CTAACACACCGGTAGACTTGAAC	23	414	32.6129
ATTAAGAAGGCTAAGTAAAAGTTT	24	414	32.6129
GGGATTGTAGTTCAATTGG	19	413	32.5341
TGGTGATTGTGGTTCGAAAAT	21	413	32.5341
AATATTTGTGATTGACCAAACAGT	24	413	32.5341
TTAACGAGGATCCATTGGAGG	21	412	32.4553
TAACAGACCGGAAGACTTGAAC	22	411	32.3765
ATGTCTGTTCAGTGAAATCTGTTC	24	411	32.3765
AAATCTGTTGTCTTGTTTTTCGCA	24	411	32.3765
GATTAAGTTGAATCACATGGC	21	410	32.2978
CATCGCATTTAACTCCATCCCA	22	410	32.2978
TACAATGTAGAGATCGTTTTG	21	409	32.219
GAAATCCTTCTAGCAATATGTT	22	409	32.219
CTAAATTGTATAATTCGCTGGCCT	24	409	32.219
AACTCTTAGACTATGATCGAAATT	24	409	32.219
AAAGATGGTTTTTTGTTATTC	21	408	32.1402
TCTTTACTAAAAGACGATTGGCCT	24	408	32.1402
TATTCAGAAAAGATCGTTGTC	21	407	32.0614
TCTTTGCGTGTTGTCACAATG	21	405	31.9039
TCGAGTTCGGATATTTGGATCG	22	402	31.6676
TGAGCCATTCCATAGATTCCA	21	401	31.5888
TAGATATTTTTGAGTGAGCTTG	22	401	31.5888
TGGATCTTGATAGAATATGAAG	22	401	31.5888
TGCTGAAGTTGTTATGTCAAACA	23	401	31.5888
ATATAACATGTAGCTACAAATTGT	24	401	31.5888
AGGACTCATGTGTTTATTTATTTA	24	401	31.5888
TGGTGTTCAAATACAATTGCC	21	400	31.51
TAGAAGTTGGAATCTTACCTG	21	400	31.51
AAAGACTGTGACAAAGATTGTAGC	24	400	31.51
GATGGCGTCAGATTGATATACGTT	24	399	31.4312
CAACTTTGATTGCCACGATG	20	398	31.3525
TTTGTATCCTATTCGAGCTTG	21	398	31.3525
GAAAAATAGCTCGACGCCAAGG	22	398	31.3525
TCGAATCCTACTTGGGGAGCCA	22	397	31.2737
GAGTAATGATTAACAGGGAC	20	396	31.1949
TTTGAGAAACATGCATGGGTC	21	396	31.1949
CTTGGATTTAAACTATAGATATAT	24	396	31.1949
AGAAAAATCTAGATAGTCTGGAGT	24	396	31.1949
CGTTTGGCCATAGATATTCAAAT	23	395	31.1161
ACACTGTGTAGTCACGAATACAAC	24	394	31.0374
AGGATCCACCACTGTGTAAACATG	24	394	31.0374
AAAGACTTAGACTATGTTGAATAT	24	394	31.0374
AACTAGACCAAACTCGACATTACG	24	394	31.0374
TTGGCCATAGATTTTCAAATATT	23	393	30.9586
ATGGCTATGAATTTGAGTTCT	21	392	30.8798
NGTGTTCTCAGGTTACCCCTG	21	391	30.801
CGTTTGGCCATAGATTTTCAAAT	23	391	30.801
ACCTGCGGAAGGATCATTG	19	390	30.7223
CAAACAGACCGGTAGACTTGAAC	23	390	30.7223
TACAAGCGAATAGACCATTTATGT	24	390	30.7223
ATCTAGCTTTGTTATTATTACAGT	24	390	30.7223
TGAAGCTGCCAGCATGATCT	20	389	30.6435
ATGTGGCCATAAAATAGGAGCA	22	389	30.6435
CCCATATGTTTTTCGGCAAGCC	22	389	30.6435
GAAAAGCTTGGATATAATCCCA	22	388	30.5647
ATAGCTGAGTGACTAAATGAAATA	24	388	30.5647
TTTTGGATTGAAGGGAGCTCTA	22	385	30.3284
TAAATTGTATAATTCGCTGGCCT	23	385	30.3284
TTGGAACGAAGTTTAAGAAAAGAA	24	385	30.3284
CCGGAAGCCGGGTTACGGT	19	384	30.2496
ACTACATTTATGGCTATGAATT	22	384	30.2496
TTGAAGCTCGACTAATTTAAATT	23	383	30.1708
NATGTTCTCAGGTCGCCCCTG	21	382	30.0921
TTTTTCTTACGCTATGTAAGTG	22	382	30.0921
TTGCCAAGGACTAGTCATTTAAT	23	382	30.0921
GTGACACTAGCTTGAAAAAAAGTC	24	382	30.0921
AGCTATCCATTTGGCCAAGTGGTT	24	382	30.0921
TGAAGTAACCCTTTCGTTATT	21	381	30.0133
ACTAAAGGTTAATCTTGTCAAG	22	381	30.0133
GAACTCGTAACCTATAAATTACA	23	381	30.0133
TTTGTGGACGTAGGTCGATTGACC	24	381	30.0133
GACTATGTTGCTCGGACTCTT	21	380	29.9345
TGGAATACCATCATCACCGTT	21	380	29.9345
GGATGGAGTGAATGCGATAAG	21	380	29.9345
TTCTCAGAGCACTTCATTGATG	22	380	29.9345
ATAACTTAGTTGATCTGAACCTA	23	380	29.9345
TTCTTTAGACGACTTGAAAAT	21	379	29.8557
GAAAAATAGCTCGACGCCAGG	21	379	29.8557
CAAAACTTAAGACATGTCTTG	21	379	29.8557
ATAGGATCTTAGTATAGTATAAGT	24	379	29.8557
ATTCCGACACTGTTTGATCAAACC	24	379	29.8557
TTTGTCGCTCCGATTCGTC	19	378	29.777
CTGGGCTTGTATGTTTATTATT	22	378	29.777
TTGGAATACCATCATCACCGT	21	377	29.6982
ACGCGTTTCCGACATGTTTGT	21	377	29.6982
TGTCGCAGATGACTTTCGCCC	21	376	29.6194
TCAAACGAGGAAAGGCTTACGGTG	24	376	29.6194
CCTTTGTCGCTCCGATTCGTA	21	375	29.5406
TTGATGGACTTAGTTAAATAATA	23	375	29.5406
ATATAACGATTGAACTACAAAATC	24	375	29.5406
AAGACCACTTATGTCATGTGACAA	24	375	29.5406
CCCGCCTTGCATCAACTGAA	20	374	29.4619
AATTCCGACATGATCAAATAGTCA	24	374	29.4619
TGTGCCGACTTTGTTTCAACAT	22	372	29.3043
TTAATGCCGCTAAAAGTTGTTTTT	24	372	29.3043
NCAGACCGGTAGACTTGAAC	20	371	29.2255
CTTCCTCTAAATGATAAGGTT	21	370	29.1468
GAATGGATGCAACAGACTGATT	22	370	29.1468
AGCCTAAAGTCGACTTGTGAAATT	24	370	29.1468
AATTGTCGCTAAATATGTATTTTT	24	370	29.1468
TTGTTGGTCCATTTTCAAACA	21	369	29.068
TTCGTACGTAACTGTTAACACA	22	369	29.068
TTGGTTATTCGACATTGTAAAAGT	24	369	29.068
TCCGTTGTAGTCTAGTTGGTTAGG	24	368	28.9892
TTGTCGCTCCGATTCGTCA	19	367	28.9104
AACAGACCGGTAGGCTTGAAC	21	367	28.9104
CTCTGATACCATGTGAAATTAGG	23	367	28.9104
TACTCCCGTTACTGTTCGTGAAAC	24	367	28.9104
GGTGAACCTGCGGAAGGATCATTG	24	367	28.9104
TATAGAATGGATAAAAGGTAGT	22	364	28.6741
ACAAACGACTCTCGGCAACGGAT	23	364	28.6741
TTTGTAACTCATGTAGCCACAATG	24	363	28.5953
ATTAGAGTCTGACTAGTTTAAATT	24	363	28.5953
GCGTTTGTAGTCCAACGGTTAGGA	24	363	28.5953
AAATCCGGGTGTCGCCTCCA	20	362	28.5166
AAGTCCTCGTGTTGCATCCCT	21	362	28.5166
TATCTGGTTCAGTTTGAGTTCC	22	362	28.5166
GTTATAAAAGTGGCTCATATATG	23	362	28.5166
ATCGCTTTTAGCAGTAATGTCAAA	24	362	28.5166
AGACTAAAGTCATATGTGGTTTTT	24	362	28.5166
AATGATTTGGCCCGAATTGCA	21	361	28.4378
ATAAGTTTGGATTCTTTTTGG	21	360	28.359
TTGGTGAGTAGAAAATATTTTCT	23	360	28.359
CCAATGACTATTCATGATTC	20	359	28.2802
AAAAAGATGCAGGACTAGACC	21	359	28.2802
TTTGTTGCTGGCTTCACTGTGT	22	359	28.2802
TATCCGTATTAAAGCTTGATCTTT	24	359	28.2802
AGACACACTTATACTATACTAAGG	24	359	28.2802
ATGGAACAATGTAGGCAAGGGA	22	358	28.2015
AAAAGGCTATAGACATTCAATCAT	24	358	28.2015
ATACCTATGAATATGTCTTCC	21	357	28.1227
CGATTCCCGCTACCCGCTCCA	21	357	28.1227
AACCCTTTGATCGCATGTGGTA	22	357	28.1227
TTCGAATCCTACTTGGGGAGCCA	23	357	28.1227
GCCTCCGTAGCATAGTGGTATTGC	24	357	28.1227
AATAGACTAAAGTCATATGTGGTT	24	357	28.1227
GTCCAAGAAAGCTGTGGGAAA	21	356	28.0439
TGGAACAATGTAGGCAAGGGA	21	354	27.8864
AAAGATAGTCACTCGTATAACG	22	354	27.8864
TAGTATAGGTATGTCAAGTATT	22	353	27.8076
ACCTCGTGATTATGAAGTTCTT	22	353	27.8076
AACTCATGTAGCCACAATGACATG	24	353	27.8076
ATAAATCTGTCTGACTATTTGTGT	24	353	27.8076
ATCGGAGTAATGATTAACAGGGAC	24	353	27.8076
GGGATTGGTGAGTTGGAAAGC	21	352	27.7288
GAAGTTGTCATGGTCACTGTC	21	352	27.7288
TATTCTGGTGTCCTAGGCGTA	21	352	27.7288
CAAACGACTCTCGGCAACGGAT	22	352	27.7288
CGATTTTGTGCATGAAAGTAAA	22	352	27.7288
TCGCTTGGTGCAGGTCGGGACCT	23	351	27.65
ATTACTTGACTCATGTTGATCTGA	24	351	27.65
AATTTACTCGGACTTAAATATGAA	24	351	27.65
TGTGTTCTCAGGTTACCCCGG	21	350	27.5713
TTCTTGTGCTGTGTTTATCAAG	22	350	27.5713
AACCAATGACTATTCATGATTC	22	350	27.5713
CAAATCCAGCTCGGCCCACCA	21	348	27.4137
TATTCCATGAGACTGTTTTTG	21	348	27.4137
ATAAAGTGCTATTTCGATACGAAT	24	348	27.4137
ATAGCCCTTGTTATGAAAGTAATT	24	348	27.4137
TGATCTCACATATATGCCAAG	21	347	27.3349
TGTCAAAGAGGAAGACCGCTAT	22	347	27.3349
TATTTTATTTATGAAGACCGTA	22	347	27.3349
TCTTGATCGATCACTTTATAGT	22	347	27.3349
TAGTTGGCCAACTCGGAATATCCA	24	347	27.3349
ATTCTGGTGTCCTAGGCGTAGAGG	24	347	27.3349
ATTGAAGTCTGACTAATTTGAAAT	24	347	27.3349
ACAATACAATCACATGTCAAT	21	346	27.2562
AACAGACCGGTAGTCTTGAAC	21	346	27.2562
CAATTGTTTGTCAGGCTAAGATC	23	346	27.2562
TTATATTGGACAATAGGCCTCC	22	345	27.1774
TTTTTAATTCTTTTGTTGGTC	21	344	27.0986
AATCCGGGTGTCGCCTCCA	19	343	27.0198
TGATTGAGCCGCGCCAATATC	21	343	27.0198
ATCTTGATGATAACTATGTATAAT	24	343	27.0198
TTCATGGACGTTGATAAGATC	21	342	26.9411
TTTGGCTAGACTGTATTGTTTGTT	24	342	26.9411
AGTTACTAATTCATGATCTGGT	22	341	26.8623
ACTTGAGAGCTGAAATATAGTTCA	24	341	26.8623
GTCCTCGTGTTGCATCCCT	19	340	26.7835
TAATAGGACCTTAGTATAGTA	21	340	26.7835
TTGAAAGTTTGCCCATGAAATA	22	340	26.7835
ATTCGACGAAGAGTGTTACTGTTT	24	340	26.7835
TCCGTGTAGTTACAATGATT	20	339	26.7047
GCCTGGGCGGAGCGGCCGTCG	21	339	26.7047
AAATTGTTCCTTCTCAAGTCT	21	339	26.7047
GAAGTCCTCGTGTTGCATCCCT	22	339	26.7047
TGCTCAAGTTGCTTGCAAGTTGTC	24	339	26.7047
GTTCGAATCCTACTTGGGGAGCCA	24	339	26.7047
CCAATGTCTTTTCTAGTTCGT	21	337	26.5472
CTAACAGACCGGTAGACTTGGAC	23	337	26.5472
TTATGTTGTGTTGTAATTTACAGT	24	336	26.4684
TTTGGCCATAGATATTCAAATATT	24	335	26.3896
AAATGACTTGAGAGGTGTAGTATA	24	335	26.3896
AGCTTGGCATATATGTGAGAT	21	334	26.3109
AATGACTTAAGGAAACTGCTAATA	24	334	26.3109
CAAATCCGGGTGTCGCCTCCA	21	333	26.2321
GACTACCTATCGAGAAAAAGGA	22	333	26.2321
ACTCAAGACTTAATTGTATTCATG	24	333	26.2321
CTCGTATCAATGACATGGTTG	21	332	26.1533
GCCTCCGTAGCATAGTGGTAGT	22	332	26.1533
GTTTTCATTAATCAAGAACGAA	22	332	26.1533
ATATACAAATTTCTGCTCATTTC	23	332	26.1533
CGGAAAAATAGCTCGACGCCAAGG	24	332	26.1533
TAGGCCTAAGTGACACATAAGTG	23	331	26.0745
TCACAACACGATCAACCATGTG	22	330	25.9958
AAAATGGATCTTGAGCCTAACTCA	24	330	25.9958
TGAAAGACTTGGGTCATGCCA	21	329	25.917
TTATTAGAGGTTCACGCCGCC	21	329	25.917
AAGACCGCTATGTGTCATACAC	22	329	25.917
TTGGATAGTTATATGTTTTAGT	22	329	25.917
AAAGGCCAACGAATTATACAATT	23	329	25.917
GCGACCCCAGGTCAGGCGGG	20	328	25.8382
TACTCGTATTCCATAAGACT	20	328	25.8382
TTCTTGGTCCCGACTGTTGTT	21	328	25.8382
AAGGATTTCCATACAAGAAGGA	22	328	25.8382
AGAATGTGTGTTAGACCTAAGATC	24	328	25.8382
GCGAGTAGAGATTGTTGTACT	21	327	25.7594
AATTGACTATGTATGATTATT	21	327	25.7594
AAGCGTGGCCTAACGATCCTT	21	327	25.7594
TCGGTGGATCTTAGAAAATTA	21	327	25.7594
ATTGTCGAAACCTGCACAGCAG	22	327	25.7594
CTAGCCTAGGAAAACCATAGTT	22	327	25.7594
GTTATTCTATTCCACCTCTT	20	326	25.6807
TTATAGCCTTGGCCGACAGGC	21	326	25.6807
TCCAAGATCTTTGACAACATG	21	326	25.6807
ACGTATGACTTATGTATCAATA	22	326	25.6807
ATTCAGGTTTTAAGTAGGACATGA	24	326	25.6807
AGACTATGAATGTAACATGATCGT	24	326	25.6807
ATTGAGTGCAGCGTTGATGACA	22	325	25.6019
ATAATTATATAAACACTGAACCGC	24	325	25.6019
AGACTTAAAGTTGGAAAACATAAA	24	325	25.6019
AGTGCTGAAGTTGTTATGCCAAAC	24	324	25.5231
GGTCCTGTAGCTCAGTTGG	19	323	25.4443
TCAAATGTTTGTGTTGGATTG	21	323	25.4443
TATCTTTCGTGGTAAATTCGAA	22	323	25.4443
TTAACTAATGTCGGTAAAGACTT	23	323	25.4443
CTCTTTCAAACTCGTAGTTTTGG	23	323	25.4443
GTTGCTTCTTCAATTAGTGGA	21	322	25.3656
GGGAGAGTGGCCGAGTGGTCAA	22	322	25.3656
TGGGGCGTGGCCAAGTGGTAAGG	23	321	25.2868
TGACTTATTTAGCTGTTTGGCAAT	24	321	25.2868
ATTTTGGTGAATGACTTTATATAA	24	321	25.2868
ATCTAGAAATCCAAGCCAGCT	21	320	25.208
GTGCTGAAGTTGTTATGTCAAAC	23	320	25.208
ATTTCAAAAATGTAGCATGAAAGT	24	320	25.208
AAAGTAGTTCTACGTTTCACCACA	24	320	25.208
ACTGAGATTCAGCCCTTTGTC	21	319	25.1292
AACGATAGTGTGTTGAATCATA	22	319	25.1292
ATTAAAGTTCGACTAATTCAGATT	24	319	25.1292
ACAAACTTGTTTGATAGCTTGGCG	24	319	25.1292
ACGATTGGAACATGTTAAATGAAC	24	319	25.1292
AATTAGTCGAGCTTCAATGCAGGT	24	319	25.1292
AAAGAGGAAGACCGCTATGTG	21	318	25.0505
GCACCAGTGGTCTAGTGGTAGAAT	24	318	25.0505
ACTTGTTATGTCATGTTGCATATC	24	318	25.0505
AAATAGCACATCTGAGCCT	19	317	24.9717
AGGGATGTGGCGCAGCTTGG	20	317	24.9717
AATGTGGTAGTATATGAAGTG	21	317	24.9717
TAATTGGATCAAGGACTGGATT	22	317	24.9717
TCAAATCCGGGTGTCGCCTCCA	22	317	24.9717
TGGATCCTACATACTGTTTTAAAC	24	317	24.9717
CTTTCGTATTCATTTAACGTT	21	316	24.8929
TAACAGACCGGTAGACTTGAACA	23	316	24.8929
ATGTTTGACTAGACTGTATTGTTT	24	316	24.8929
AGGACGTTGAGTGATGTATTCGAC	24	316	24.8929
AAAGATAGACTTGTTTGAAATACG	24	316	24.8929
AATACAACTATAGCCAAGG	19	315	24.8141
AATGGTCTATTCGCTTGTAT	20	315	24.8141
CTCCATTGTCTTGACTAAAGTT	22	315	24.8141
CTTCGAGTATGTATAATTAGTCAT	24	315	24.8141
GAATCCTACTTGGGGAGCCA	20	314	24.7354
AGATTAGTTGAAGAGATCAAAGCT	24	314	24.7354
ATTGAAGCCTGACTATTTGTAATT	24	314	24.7354
CGTTTCACGTCGGGTTCACCA	21	313	24.6566
AATGACTTGAGAGGTGTAGTATA	23	313	24.6566
CTCAAACAAGGAACAAAGCAA	21	312	24.5778
ATCGACTGTAGCAGGTAACCTGTC	24	312	24.5778
CGTAGCTCCGCATATTTATAGT	22	311	24.499
AACAAAACTTAGCTAAATTGTCTA	24	311	24.499
TGTGAGATGGTAATAACGGTG	21	310	24.4203
GGGGATGTAGCTCAGATGG	19	309	24.3415
CTTTGTCGCTCCGATTCGTA	20	309	24.3415
CTAACAGACCGGTAGTCTTGAAC	23	309	24.3415
ATATAGGAATTCCTGAGCCAAGG	23	309	24.3415
TTTGGCTCTGCTATTAGTTTCAAT	24	309	24.3415
TTAGCTTTGTAATAATATTCTT	22	308	24.2627
TTGATCTATAGACCTGGTTTACCA	24	308	24.2627
AATGTCAAAGACTAAGAGCTT	21	307	24.1839
TGACATGTGATTGTATTGTTC	21	307	24.1839
AATCTTGTAGCTTTAAACATGCCA	24	307	24.1839
TCTGTGTTTGGGAAGTATGAC	21	306	24.1052
ATTTCTTAATCAAAGGCCTTGAGT	24	306	24.1052
AAAATAGCTCGACGCCAAGG	20	305	24.0264
CGAATACGAACCGTGAAAGCG	21	305	24.0264
TCCTCAGTAGCTCAGTGGTAG	21	305	24.0264
TACTTGTGGATTGCTAATGGT	21	305	24.0264
ATTCTGGTGTCCTAGGCGTAGA	22	305	24.0264
TTCCAAACATTGTAGCTATGGA	22	305	24.0264
TTCAAGTCTGGTTGTTGACTGA	22	305	24.0264
GAATTTCATTGAGTATGTTGTTGT	24	305	24.0264
ACGCTCGTATCAATGACATGG	21	304	23.9476
ATCAACGCTAAACTCGATC	19	303	23.8688
AAATATTGTTGGCTGATTTTGATC	24	303	23.8688
ATCGTTAACTAAGATCGGAAGATT	24	303	23.8688
CGTTGTCAATGTTACTTTGCA	21	302	23.7901
ATGCGAGTAGAGATTGTTGTA	21	302	23.7901
AAGGCCATAAGATTAAAGACATTT	24	302	23.7901
TCTTATGGAATACGAGTAGAT	21	301	23.7113
ATAGGGATCCTCAGGAACGTC	21	301	23.7113
CGAGTCCGCTTATCTCCACCA	21	301	23.7113
TGGCCATAGATATTCAAATATTT	23	301	23.7113
ATGTTTGGCTAGACTGTATTGTTT	24	301	23.7113
TATTTTGGCCGATATACAATTAAT	24	301	23.7113
ATTGAGGTGCGCGCAAGTTGACTC	24	301	23.7113
AGAATCTTGATGATGCTGCAT	21	300	23.6325
TTGGCCTTTACTATTTACACAC	22	300	23.6325
TGGCTATGTAGATTAAATCTTT	22	300	23.6325
GAAATCAAAGTATTTTGGCCTCT	23	300	23.6325
AACTTTGGCCCTTGTCTGAGAGCA	24	300	23.6325
AACAGACCGGCAGACTTGAAC	21	299	23.5537
TAACAGACCGTAGACTTGAAC	21	299	23.5537
AAGGATTGGACTCAAGATAATTTG	24	299	23.5537
ATGGATTGTTGACCTAAATCGATA	24	299	23.5537
TTTGGCCATGCGATATGATATTAT	24	299	23.5537
AAATATGCCTAACTGTTTAAATCC	24	299	23.5537
CGCTTGGTGCAGGTCGGGACC	21	298	23.475
TTGGCCATAGATATTCAAATATT	23	298	23.475
AATGGATCAAGACAACAAATCAGT	24	298	23.475
AAATCAATGTCACTGTTCAAAAAC	24	298	23.475
AGACACTCCAAGACTAGTCATGTT	24	298	23.475
TTGGAGTGCGTACTTGCTAGT	21	297	23.3962
TTCTGAAGTCCACTTATGGATC	22	297	23.3962
AGAAGCTGACGATTGAAACATGTC	24	297	23.3962
ATTAAGTTAGAAGGAACATGCCTC	24	297	23.3962
TTGGCCATAGAATTTGAGAAACAT	24	297	23.3962
AATAACTATAAGTTGAGTGACTAT	24	297	23.3962
AAGGATCATTGTCGAAACCTG	21	296	23.3174
TTATTTTGGATCGTTTATCACG	22	296	23.3174
GTATAATTAGTCACGTTTGTATA	23	296	23.3174
GCCGTCTTAGCTCAGTGGTAGAGC	24	296	23.3174
AAACTTGTAGCCTTAAACATGCCA	24	295	23.2386
GCATACCTGTCGGGACCCGA	20	294	23.1599
TTGGAACGAATGTTAAGAAATTAA	24	294	23.1599
TTGTAAGCGGCTTTAGCAAGG	21	293	23.0811
ATTCGTTTGCTTATTATAGGTA	22	293	23.0811
ATGAAGCTCAAAACTTAAAAGTTG	24	293	23.0811
TGGGGCGTGGCCAAGTGGTAAGGC	24	293	23.0811
ATGGAATCTGATTAATGTGAAATT	24	293	23.0811
AAACTTTGACTCTGCTACTGTTGT	24	293	23.0811
ATATATGAGCCACTTTTATAACGA	24	293	23.0811
CTAACAGTCCGGTAGACTTGAAC	23	292	23.0023
GGATGCGATCATACCAGCACTAAC	24	292	23.0023
GGAACAATGTAGGCAAGGGA	20	291	22.9235
CAACTTTGATTGCCACGATGA	21	291	22.9235
TGCACTGCCTCTTCCCTGGCT	21	291	22.9235
TTAGCTATATATAAAATGTGTT	22	291	22.9235
AGAAGAGACTTGGAAATTAGCA	22	291	22.9235
GATTTTGACTTGACATGTAGTTT	23	291	22.9235
TTATACTATACTAAGATCCTATT	23	291	22.9235
CCTAACAGACCGGTAGACTTGAA	23	291	22.9235
TTTTGGTGAATGACTTTATATAAT	24	291	22.9235
ATTCCGATAGCCGGCTCCA	19	290	22.8448
ATAGAAGTTGGAATCTTACCT	21	290	22.8448
TAGGAATTCCAAGTTTGTTCA	21	290	22.8448
AGATTTCGAGTTCAAGCCTTGAGT	24	290	22.8448
ACGTCTGCCTGGGCGTCACG	20	289	22.766
ATCTTGTGGCTCTAAATTAAAGTT	24	289	22.766
GGGGATGTAGCTCAGATGGTA	21	288	22.6872
TCTGAAATATGTTTTGCTATG	21	288	22.6872
ACTCTTAGACTATGATCGAAATTT	24	288	22.6872
ACGATCGACTCAAGAATAACAAAG	24	288	22.6872
CAAGTGTTGTCTTACCTACA	20	287	22.6084
TGTTTTCTAATCAAGTTGTAA	21	287	22.6084
AAGGAGAAGTCGTAACAAGGT	21	287	22.6084
AATCTATGTCCGAAATGTCGGAGA	24	287	22.6084
CACTTAATTCATAGTCTATGTA	22	286	22.5297
TTGCACGAGCACTGAATTCATC	22	286	22.5297
CAAACTAAGCCATTATATAAAGT	23	286	22.5297
TTAACAGACCGGTAGACTTGAAC	23	286	22.5297
AACAGACCGGTAGCCTTGAAC	21	285	22.4509
ATTTCTTGAAGTAACCCTTTC	21	285	22.4509
ATCCTACTTGGGGAGCCAAGG	21	285	22.4509
TTTATTTTATTTGTCTGTTCTA	22	285	22.4509
AGTGGACTAGATTATAACATGTGT	24	285	22.4509
AGACCGGTAGACTTGAACA	19	284	22.3721
TTTTGACGAGTCTCGGAAGCT	21	284	22.3721
GAGCTCCTTGAAGTCCAACAG	21	284	22.3721
ATTTTATGTCAGATCAAAACATGA	24	284	22.3721
AAGTCTAACGATGTCACATAAATT	24	284	22.3721
TGATTGGCCGACAAACTATTTACT	24	284	22.3721
CGGCGAGACGAGCCGTTTATC	21	283	22.2933
ACGTGGAAAGTTAAAGTTAAAGT	23	283	22.2933
TTAACTAATGTCGATAAAAACTTT	24	283	22.2933
GAAGTTGTTATGTCAAACA	19	282	22.2146
AAGACTAGTTTCATTGAAGGA	21	282	22.2146
CGCGTTTCCGACATGTTTGTG	21	282	22.2146
TTTTAAACTAGTGTCACGTAGACT	24	282	22.2146
TAGCAGCACATCATGGTTTAC	21	281	22.1358
TGCCGGTTGACTTGGGTAGTCA	22	281	22.1358
AATGTTTGGCTAGACTGTATTGTT	24	281	22.1358
ATGTGGTCAACTTAAAACAGCTTA	24	281	22.1358
TTAATGTCGCTAAAAGTTATTTTT	24	281	22.1358
ATTGGAGTCCGATTAAATTTAAAT	24	281	22.1358
AGGACTTGTAGATGAAAAAGAGGA	24	281	22.1358
TTATACTATACTAAGGTCCTATT	23	280	22.057
ATATACATGCCAATTAAAGACAGT	24	280	22.057
TGATTGAGCCGTGTCAATATC	21	279	21.9782
TTGCTTCCGACATGTATTAGT	21	279	21.9782
TATGTGTCGCTTAGGCCTGCCT	22	279	21.9782
TTTAATCTTGTGGTCTTAAACATG	24	279	21.9782
CCGCTACAAAATCAACAATT	20	278	21.8995
GAATGTTGTTTGGCTCGAAGT	21	278	21.8995
TTGAGCCGCGCCAATATCACG	21	278	21.8995
TCTACTCGTATTCCATAAGAT	21	278	21.8995
ACGATTGAAACATGTCAAATGAAC	24	278	21.8995
ACCGAACCATGTTAAATCTTTGTG	24	278	21.8995
ACGCTCGTATCAATGACATG	20	277	21.8207
TGAAGACTTGAGAGTAGCTTG	21	277	21.8207
CCCTTTGAGGGAAGTCCTGATA	22	277	21.8207
ACCGAACCACGTTAAATCTTTGTG	24	277	21.8207
AATCTTGTCGTCTTAAAGATGCCA	24	277	21.8207
GCTCTCTATGCTTCTGTCA	19	276	21.7419
GGGCCCGTAGCTCAGTTGG	19	276	21.7419
TTGACTTGAAGGTTGATCACA	21	276	21.7419
AGTGATCTCGAGACTTATATCGTC	24	276	21.7419
CTCTGATACCATGTGAAATTAGGT	24	276	21.7419
AAAAATAGCTCGACGCCAAGG	21	275	21.6631
TAAAATAAGTCAAAAATCAAAAGT	24	275	21.6631
TTCGCTGGCCTAAATTGTATAATT	24	275	21.6631
ATGACTCGTGAACATATGTAAACA	24	275	21.6631
TTTCCAATTTTTCCATGTTTGGTT	24	275	21.6631
CGATCACTTGGCCTGACGTC	20	274	21.5844
AGTTGTAGTCGGCTTAATGGA	21	274	21.5844
ATGATGCTTTTGGAATAACGA	21	274	21.5844
GATGAAGAACGTAGCGAAATGCG	23	274	21.5844
ATAACAGACCGGTAGACTTGAAC	23	274	21.5844
TTGGCCATAGATATTCAAATATTT	24	274	21.5844
ATTCGCTGGCCTAAATTATATAAT	24	274	21.5844
TTGGAGTGTTTACTTGCCAGT	21	273	21.5056
AAGGACTTTCAAAGCTAATGTT	22	273	21.5056
TGCATATGTAGATGTTTGTGGT	22	273	21.5056
TAATCCGAATTATAGAGCTATG	22	273	21.5056
CCCTTGAGACTTCTATACACA	21	272	21.4268
ACCTTCCAAAAATCATATCTT	21	272	21.4268
TCGCTTGTTGCCTTAATGAAC	21	272	21.4268
TGCGATCTTCAGCCTTAAGGAG	22	272	21.4268
AATTGGCCGACAAACTTTTTACAT	24	272	21.4268
TCGATGATGGTAGCAGAGCAA	21	271	21.348
TTGATAGTTGAATAGGAGAAG	21	271	21.348
ATTTGTATCCTATTCGAGCTTG	22	271	21.348
TGATTTGGAGCGTAACATGCCA	22	271	21.348
GTGATTCTTAGTAGACATAAGTT	23	271	21.348
TTTCAAGTCGTCTAAAGAACAGTT	24	271	21.348
AATTCTAGTGAACGTTGTCTTCTG	24	271	21.348
CACTTTTATAATTGGTCATGTATA	24	271	21.348
ATAAATGTCGCTCTCTTTAAAGAG	24	271	21.348
NCGCTTGGTGCAGGTCGGGAC	21	270	21.2693
TGGATAGTTATATGTTTTAGTT	22	270	21.2693
GCTTTTAAGTCAGTTTGACCAG	22	270	21.2693
TCAAAGAGGAAGACCGCTATGT	22	270	21.2693
GATATGATTTTTGGAAGGTGG	21	269	21.1905
ATCATGGAAGTTGGAACTTTA	21	269	21.1905
AGACCGCTATGTGTCATACACA	22	269	21.1905
AAATATTGAGTCGTTGTCTGATTA	24	269	21.1905
GTGATACTTTTCTATGTAGTCAGT	24	269	21.1905
TTGTCGCTCCGATTCGTAAA	20	268	21.1117
AGTTTTGAAGTATTGTGTCC	20	268	21.1117
TGGATCCGTAACTTCGGGAAA	21	268	21.1117
AACAGACCGATAGACTTGAAC	21	268	21.1117
TCGCATTCCATAAGACCGTTTT	22	268	21.1117
AGAATGTATCCGACTGTTTTATT	23	268	21.1117
CTAACAGACCGGTTGACTTGAAC	23	268	21.1117
CTTTTCACGTGGCATGTTTAAGGT	24	268	21.1117
TGAAAGATATACATATGGTCG	21	267	21.0329
GTAGGTAAGACGACACTAGCT	21	267	21.0329
TTACTACGGTCAGGAATCTTAT	22	267	21.0329
CATAAGTGGACTCCAGAAGTGG	22	267	21.0329
ATAAGTGAGTGTGATTCAGTCAGT	24	267	21.0329
GTTCGATTCCCGCTATCCGCCCCA	24	267	21.0329
TGAGAACGTTGTTATGTAAAGACA	24	267	21.0329
CTAACAGACCGGTAGACTTGAACC	24	267	21.0329
TACTCCGGGGACATAGTTATC	21	266	20.9542
ACATTGGTACTTCTGCCGTCC	21	266	20.9542
CTGACGTGCAAATCGTTCGTC	21	266	20.9542
TGATTGAGCCGTGCCAATATCG	22	266	20.9542
TTTTCTAACCATTTTATTCCTA	22	266	20.9542
ATATTTCTTCGTGCCATCACAGGA	24	266	20.9542
ATTCAGGATTTAGAGTCAGTGAGT	24	266	20.9542
AACGTATATCAACCTAATGTTGTT	24	266	20.9542
CGTAGCTCAACATCAACATTG	21	265	20.8754
CGGAGTAATGATTAACAGGGAC	22	265	20.8754
CTGTAGGTATTATTTTTTTTCTT	23	265	20.8754
ATAGGACCTTAGTATAATATAAGT	24	265	20.8754
CAGCTTTTAAGTCAGTTTGACCAG	24	265	20.8754
GTGGTCAACTTAAAACAGCTTATA	24	265	20.8754
CCTTTGAGGGAAGTCCTGATA	21	264	20.7966
AGGAACGATGAAAACAATGTC	21	264	20.7966
CATACTCCTGCTAATATGTTTT	22	264	20.7966
TTTTATGGCCACATGGCGTAGT	22	264	20.7966
TGGCAACACTTTAACTTTAACTTT	24	264	20.7966
AACGAGCTTATAGCCTTGGCC	21	263	20.7178
CTCAACTCAAGAAAGTACCTG	21	263	20.7178
TCAATGTTAAGGCCACAGGAGT	22	263	20.7178
AGATTCGACATGTACACAAATATT	24	263	20.7178
AAAGAGTCTGAGATCAATAACTTG	24	263	20.7178
TCTCATGGAGAGTTCGATCCTGGC	24	263	20.7178
TTACTTGTTCAGTAGCATGCAACA	24	263	20.7178
TAATGCTGGAACTTGCACACC	21	262	20.6391
ACTCCGAAGTTAAGCGTGCTT	21	262	20.6391
TGTTTTGACTAGTTGTGATAGT	22	262	20.6391
TGGAACGAAGTTTAAGAAAAGAAA	24	262	20.6391
AAGGGTCAGGCTTGTTGAGAAACA	24	262	20.6391
TTTTCAGCAAGGAACATGTCTGTT	24	262	20.6391
AAGACTAAGATGATTTGGACATGT	24	262	20.6391
CAAACGACTCTCGGCAACG	19	261	20.5603
TTGTCGCTCCGATTCGTTTT	20	261	20.5603
TGTCCTGACCCATTAACCTTG	21	261	20.5603
TTTTTGTTCACTGTGTTTTATC	22	261	20.5603
TTTACTAAAAGACGATTGGCCT	22	261	20.5603
TGGTCAAGACATGTCATTTTGAA	23	261	20.5603
TGACTTGTTTCGTTCAGAATATA	23	261	20.5603
AATTCGCTGGCCTAAATTGTATA	23	261	20.5603
AAAAATGACATGTAGGACATGTGT	24	261	20.5603
GGGAAGTCCTCGTGTTGCATCCCT	24	260	20.4815
TGCCGTAGATCTTTATATAGAA	22	259	20.4027
TTTGGTCTACCGATTGTCCATC	22	259	20.4027
TAATCCATAGCTGTAACAGGTT	22	259	20.4027
CCTTGTTAAAGGACGTTTGGCC	22	259	20.4027
GGAAAAATAGCTCGACGCCAAGG	23	259	20.4027
GATTTTGACTTGACATGTAGTTTA	24	259	20.4027
AAATAGCTCGACGCCAAGG	19	258	20.324
ATTACGATAGGTGTCAAGT	19	258	20.324
AGATCTTTTACCGTAGTAATC	21	258	20.324
TATAGCCTTGGCCGACAGGCC	21	258	20.324
ATCTTTAGACTATGATCGAAATCT	24	258	20.324
ATTGCGATGATTATGTTCAACCCT	24	258	20.324
AATCGACGGTCACTTAAAGTTGTC	24	258	20.324
TTTTAAGAGTTGTCACGTAAGATT	24	258	20.324
TTGAGTGTTGGATAATAAGATT	22	257	20.2452
ATGGTTATCAATCTTGTTGTCT	22	257	20.2452
GACACACTTATACTATACTAAGGT	24	257	20.2452
CAATAAGAATGCTAGTTCTTACTG	24	257	20.2452
AATTTGGTTAGACTCTAAACGTGG	24	257	20.2452
TTGACTCTAAAAATAGAAACCATG	24	257	20.2452
GGCGACATGGCCGAGTGGTA	20	256	20.1664
GACCGCATAGCGCAGTGGAT	20	256	20.1664
GTTGGTGATTGAAAGCTTGGCT	22	256	20.1664
CTGATACCATGTAAAATTAGGTC	23	256	20.1664
AGTATAGTATAAGTGTGTCTCTA	23	256	20.1664
GACTATTTGTAATTCGTAAATCGT	24	256	20.1664
GGTATACAAAGTCAACAGA	19	255	20.0876
TGGTTCTTGCAATCTCTCGGT	21	255	20.0876
TAACAGACCGGGAGACTTGAAC	22	255	20.0876
CGTAGCTTGTTACATGGGTCGTG	23	255	20.0876
ACCTGAATTTAATAGCTTTTGTTC	24	255	20.0876
ATCAAATGTCATGTCTTCATGAGT	24	255	20.0876
AGACCGACGTTAAAATAAAATCAC	24	255	20.0876
GAACCTGCGGAAGGATCATTG	21	254	20.0089
TGTTTGGCCATAGAATTTGAGAAA	24	254	20.0089
GACTTATTTAGCTGTTTGACAATA	24	254	20.0089
ATAGCCATCGCTGTTAAGAACAAC	24	254	20.0089
ATGCAATAAAGTTACGTAGA	20	253	19.9301
AAAACGTAGATAGTGTTAAAACT	23	253	19.9301
GAAAAATAGCTCGACGCCAGGATA	24	253	19.9301
AAACATAACGTAACTATTGAGAGT	24	253	19.9301
AGATCTATATTCATGACTTGAATT	24	253	19.9301
ACGATTGAAACATGTCAAAGGAAC	24	253	19.9301
GGAGTAATGATTAACAGGGAC	21	252	19.8513
TAAAATACCAGCAAGTGTCTT	21	252	19.8513
TAACTTGTAGCAAGTAAATTACA	23	252	19.8513
CTAACAGACCGGTAGACTTGAAT	23	252	19.8513
ACTATTTTTTGCCAAGTCAAAATC	24	252	19.8513
ATCCTGGTACCGGAACGTGGCACC	24	252	19.8513
TGAAGTTGTTATGTCAAACA	20	251	19.7725
TGGTATGCTTTGATTGGGAA	20	251	19.7725
ATCTTTCGAGCCTCCATTGTT	21	251	19.7725
AGTTACTAATTCATGATCTGCC	22	251	19.7725
TCAAACGAGGAAAGGCTTACGG	22	251	19.7725
CTAACAGACTGGTAGACTTGAAC	23	251	19.7725
AGGCCTAAGATCTAATTTGACATG	24	251	19.7725
ACCGATCTGGAACTGTTGTAAAAT	24	251	19.7725
TTTCCGGCTATGAATAGTATTTTT	24	251	19.7725
CGAGTGGCTATCTTTAACATT	21	250	19.6938
TGAGTAGCTAAATTAATTTATT	22	250	19.6938
AATCCTACTTGGGGAGCCA	19	249	19.615
CTAACAGACCAGTAGACTTGAAC	23	249	19.615
ACTTAACTAATGTCGGTAAAGACT	24	249	19.615
ATAGGACCTTAGTATAGTATA	21	248	19.5362
TATCTTTATTGATCCATGCTG	21	248	19.5362
TCCGTTGAAATGTTTGACCCT	21	248	19.5362
TTGTGATCTTAATTGAATGTA	21	248	19.5362
TCCCGCCTTGCATCAACTGAAT	22	248	19.5362
TTATAACTATAGTCATTATTAT	22	248	19.5362
GCTTTTAAGTCAGTTTGACCAA	22	248	19.5362
GGTGCACGACATGCTTTATGCA	22	248	19.5362
AGTTACTAATTCATGATCTGGCT	23	248	19.5362
AAGCGTTGTCAACTAAGATTCACT	24	248	19.5362
CTTTCTAGGTTTGTTTTGCTAGCT	24	248	19.5362
TTAGCTAATGTCGGTAAAGACTTT	24	248	19.5362
TCGTACGTAACTGTTAACAC	20	247	19.4574
TGGAGAAGCAGGGTACGTGCT	21	247	19.4574
TTCATGTTGTCAAAGATCTTG	21	247	19.4574
AAACGTGGGAACTCTGTTCAG	21	247	19.4574
TAAAAGACGATTGGCCTTTTCT	22	247	19.4574
ACTAGGTCATGAGTTCAAGACT	22	247	19.4574
ATTGAAGTCCGATTAAATTTGAAT	24	247	19.4574
ATCGATAGCTTGTTAAATTTGACA	24	247	19.4574
ATTGGATTGAAGGGAGCTCTA	21	246	19.3787
TTAGGATCTAGAATAAAATTTT	22	246	19.3787
TTGGCTAGACTGTATTGTTTGTT	23	246	19.3787
ATTTGGCCTGTAATAAATGTATA	23	246	19.3787
AAGGATGTAGTTTAAGTTTGGGGT	24	246	19.3787
AAGAGAGCGAGATATCCGCGCCTC	24	246	19.3787
ACCTTGATGATAACTATGTAAATT	24	246	19.3787
CGATCGACTGAGTCTGTGTGACTT	24	246	19.3787
GCTGGCCTAAATTGTATAATT	21	245	19.2999
TTCCTTGTAGATAGTAGTTAGC	22	245	19.2999
AGGACTCATGTATTTATTTATTTA	24	245	19.2999
TTTGGCCATGTAATATCATATTAC	24	245	19.2999
ACAGACCGTAGACTTGAAC	19	244	19.2211
AGGAACGCGTATTATGTAATATC	23	244	19.2211
AACGGATGATCAAATGCTGGTTGT	24	244	19.2211
TATATATAGACGCTATGGCAAACC	24	244	19.2211
CAACCAATGACTATTCATGATTCC	24	244	19.2211
ATGATTTGACTTGACAGAGAGTTT	24	244	19.2211
ACTTATTCTGATATCATGTTGAAA	24	244	19.2211
CTCGCATTCCATAAGACCGTT	21	243	19.1423
TCCATAAGACCGTTTTTGGGA	21	243	19.1423
TTGCCACGATGATGTTTGTT	20	242	19.0636
AGTAATGCAATGGTTTGGTCG	21	242	19.0636
GATGATGAAGTTGGATGAGGC	21	242	19.0636
TTTTGGATTGAAGGGAGCTCT	21	242	19.0636
TAACTCGAACTTGTCTTTCGGT	22	242	19.0636
TTGAACCGGACTAGCTATATCT	22	242	19.0636
CATAAACATCTGTGGCTTGGTT	22	242	19.0636
ATGTTTTCATTAATCAAGAACGAA	24	242	19.0636
AAGTTTGTTGGATCTTTATCGCTT	24	242	19.0636
ATAAAAGCTGATCAAACGTGGTTC	24	242	19.0636
TCCTTTCCGGCTATGAATAGTATT	24	242	19.0636
AAATGTCAAAGACTAAGAGCT	21	241	18.9848
CAGATCATGTGGTTGCTTCACC	22	241	18.9848
TTTCTGATTTGGTTCATTGAGT	22	241	18.9848
GTGGACAAGTAATCATTTAAACT	23	241	18.9848
TTTGGCCATAGATTTCTAAATATT	24	241	18.9848
AGTCAGACTGTCGTAAGCACGATC	24	241	18.9848
TTTGGCCATGTGATATCATATCAC	24	241	18.9848
TTCGCTTGCAGAGAGAAATCA	21	240	18.906
TTTGGCCAAAAGTCTGTAAATT	22	240	18.906
TTGTATCCATTTCTTGTTAAGA	22	240	18.906
AAGCTTTTAAGTCAGTTTGACCAG	24	240	18.906
TTTTTACATGATTGGCCGACAAAC	24	240	18.906
ATCAAAGCTCGAATATAGAAGTCG	24	240	18.906
AGGCTATGTTGTAATATTATGAAT	24	240	18.906
ATGCAATAAAGTTACGTAG	19	239	18.8272
NCTCTCTATGCTTCTGTCATC	21	239	18.8272
TTCATCCGCTTTTCCCCTTCT	21	239	18.8272
TCGTGGCAATCAAAGTTGGAA	21	239	18.8272
TGACTAAAGTTTATGATTGCCT	22	239	18.8272
GATGGAACAATGTAGGCAAGGGA	23	239	18.8272
AGGTAGCTTGACTTGACACGAAGT	24	239	18.8272
TTTGGATAAAAGTGCTGAAGTTGT	24	239	18.8272
AAGCTTACAAGATAGTGTCATGTA	24	239	18.8272
ATAAAGTTGTCACTGAATTTGTCA	24	239	18.8272
GCCTCCGTAGCATAGTGGTATT	22	238	18.7485
GATGGTTATCAATCTTGTTGTC	22	238	18.7485
TATCTACTCGTATTCCATAAGAT	23	238	18.7485
GTTTAAACCTAAGAACCATTAGTT	24	238	18.7485
TAAGAAGAATAAGCTCAGGAT	21	237	18.6697
TTGTGTCCGACTAGCTTGCAAT	22	237	18.6697
TTGGATTATAGCTCTATAGAAAG	23	237	18.6697
GGAAGTCCTCGTGTTGCATCCCT	23	237	18.6697
ATCCTAACAGACCGGTAGACTTGA	24	237	18.6697
CGTTTGGATTGACTTATTTTAGAT	24	237	18.6697
GACTCCGTTGCCCAATGGA	19	236	18.5909
TAGCCAAGGATGACTTGCCT	20	236	18.5909
TCATTGTCGAAACCTGCACAGC	22	236	18.5909
TAGATAGTAGTTAGCTAATTCT	22	236	18.5909
TTGCTTCGTCTAAATTGTATTT	22	236	18.5909
GGTAGTTCGATCGTGGAATTTCA	23	236	18.5909
TTCATTGATCATGGTTGTGTTCTA	24	236	18.5909
ATACGTAGCTAGCTCAAAAAAAGT	24	236	18.5909
TTTGGACGACGGACATCAATGTTC	24	236	18.5909
AGCTTCCTAAACCAATATCTT	21	235	18.5121
ATCTGTGGCTTGGTTTAGACCA	22	235	18.5121
TAAAGTGATCGATCAAGATAGT	22	235	18.5121
CTCAGAACTTGCCTAATTGGTT	22	235	18.5121
ATCTGTGATGAAAAGCTATATCGC	24	235	18.5121
CGAATCCTACTTGGGGAGCCAAGG	24	235	18.5121
GAATGTATCCGACTGTTTTATTAT	24	235	18.5121
CCGACCTTAGCTCAGTTGG	19	234	18.4334
TAATTGGTTGCTAGATATTCT	21	234	18.4334
TTTTTGAAGCCAATGACTTTAATC	24	234	18.4334
TAAAGCTAATTGTCAACACATATT	24	234	18.4334
AAAGATCGACCTGTTTGAAGGACA	24	234	18.4334
ATACAAGTTTAAGTGTCTATTTGT	24	234	18.4334
AGTCCTCGTGTTGCATCCCT	20	233	18.3546
TACTAAGTTGATTAAAACCATT	22	233	18.3546
AGACTTTTTAATCTTGTGGTTCTA	24	233	18.3546
GATTATCAGGAGTGTCTTGTT	21	232	18.2758
GTCTACGATCATTTATGTCTT	21	232	18.2758
TTGCGATTTCCAGCCTGAAGGA	22	232	18.2758
ACTCCTGCTAATATGTTTTCTT	22	232	18.2758
TTCTTTCAGATCTGGACCTGTA	22	232	18.2758
ATATCATCGGCCAACTCAAAATAG	24	232	18.2758
AAAAGCTATAGGTCAATTGAA	21	231	18.197
TTTGGTGAAGCTTTGTCTTTA	21	231	18.197
CTTGATGATAACTATGTATAATT	23	231	18.197
TCTATTCAATGCTAGGCCATAAT	23	231	18.197
TCAATTGGTTGACTATGTGAATT	23	231	18.197
ACTTTTTAATCTTGTGGTTCTAAA	24	231	18.197
AGCTGAGTGACTAAATGAAATATT	24	231	18.197
GATTGATATTGGAGTAGTCA	20	230	18.1183
CGAATTATCAGTTTTTTGTCC	21	230	18.1183
TTTGAAAAAGAGGATTCCGGG	21	230	18.1183
TAGGCCTCAACTAATTAACAA	21	230	18.1183
TACAAATGGATGAAGGTAGTG	21	230	18.1183
TCCTTGTAGCTTTTGGGTTATA	22	230	18.1183
CTCTCATCATCGAAGTATGTTG	22	230	18.1183
ATTGGCTCTAGCTTAACTAATGGT	24	230	18.1183
CCAATGACTATTCATGATT	19	229	18.0395
TTTGGTGTTATTCTGATGTGG	21	229	18.0395
CCGCCTTGAAGTACAATTTCC	21	229	18.0395
GATAACTATAATGAGTGGGAT	21	229	18.0395
ATGCCATTGTACAGACTGAAGA	22	229	18.0395
ACCTTGATGATAACTATGTATAAT	24	229	18.0395
TTTGTCGCTCCGATTCGTT	19	228	17.9607
TTTGACTTGACATGATGTTT	20	228	17.9607
TTCTTGTATCGGTCCTGATCA	21	228	17.9607
TCCGCTGTAGCACTGGCAATT	21	228	17.9607
AAAAAGGTTGGCATGTTTCGCC	22	228	17.9607
ATGATGTTGTTGTGTTAACAGT	22	228	17.9607
TTCCACAGCTTTCTTGAACTGG	22	228	17.9607
TTTGCATGCTAGTTTCCATGTT	22	228	17.9607
TTCTTCTTGTGCTGTGTTTATC	22	228	17.9607
GTAACTGGTAAAGTTGTTGTCATG	24	228	17.9607
GTACTAAATAATGCCATACATAAT	24	228	17.9607
AGGGTCATGTTTATGTATTATGCC	24	228	17.9607
TAGATCATTGCAATTGTTGGT	21	227	17.8819
CCTTACTCGAAGTCAACATTG	21	227	17.8819
TAATTGTCGCTAAATATGTATTT	23	227	17.8819
GTATAATTTGAATTGAAGATCGTT	24	227	17.8819
CCTACTTGGGGAGCCAAGG	19	226	17.8032
GAACAATGTAGGCAAGGGA	19	226	17.8032
ACCGCAGAAGCATCAATGTCC	21	226	17.8032
CCTGATCTTAAGGCCTAGGCC	21	226	17.8032
CTCCTATTCAACTATCAAGAT	21	226	17.8032
TTAACATTGCTAATGTCGCAGG	22	226	17.8032
ATCTCATAATTTACGATCAATT	22	226	17.8032
TGAAATGTGTTGCATCTGAGCTT	23	226	17.8032
AAGATCTTTTACCGTAGTAATCA	23	226	17.8032
TTTGGCCGATATACAATTAATACT	24	226	17.8032
TTTGATCCGACATTTATTCAATAT	24	226	17.8032
ATGAAGAACTAGACAAGTAAAAGT	24	226	17.8032
TGGTTAAGTTAGAAGGAACATGCC	24	226	17.8032
CATATATACTATCGTTTTCACT	22	225	17.7244
TTTGGGTCTTGAGCAAATTGCA	22	225	17.7244
TGTTTACTAGCATTCGAACCAT	22	225	17.7244
AGACTAAAGTCATATGTGGTTTT	23	225	17.7244
TCGCTTGGTGCAGGTCGGGACCTA	24	225	17.7244
TAGGAAGCTAGCATGTAAAATGTT	24	225	17.7244
TTTAATGCCGCTAAAAGTTGTTT	23	224	17.6456
TCTAAATGACAAAGTTGAGGAGT	23	224	17.6456
TATTTTTGAATCTTGTCATCCTA	23	224	17.6456
ACCGATGTGAGACTTTTGTCATTC	24	224	17.6456
ATTTTGAGTTGGCCGATGATATCT	24	224	17.6456
ATATCACTCCGATCTAAGTGTCTT	24	224	17.6456
ATTTTAGGTTATTAGTTTGCTATT	24	224	17.6456
CCGTTTGGATGAGCTTAATAAAA	23	223	17.5668
ATAGGACCTTAGTATAGTATAAG	23	223	17.5668
CTCCATTGTTTTTTCATTATTAGC	24	223	17.5668
GGTAGCCATATTTGTGGAAGTAGT	24	223	17.5668
TTTCCGATCAAACTTGAATTGTTT	24	223	17.5668
ACTCGTCTCAAACATGTTGCT	21	222	17.4881
TGCTGGATTATGACTGAACGCC	22	222	17.4881
CTAACAGACCGGTAGACTTCAAC	23	222	17.4881
AAGACTTAATTGTATTCATGTATA	24	222	17.4881
ACCGGAAGCCGGGTTACGGT	20	221	17.4093
TTCTAAGTTCAACATATCGAC	21	221	17.4093
ATGTTAGACCGACTCCTTCTG	21	221	17.4093
GACTACTCCAATATCAATCGG	21	221	17.4093
GTGATCAATAAGACCCATGGC	21	220	17.3305
AGAATGTTGTCTGGTTCGAAA	21	220	17.3305
GCCGGGATAGCTCAGTTGGTA	21	220	17.3305
TCCGTGCCCATATGTTTTTCGG	22	220	17.3305
ATATTGGACTCTAAACTTAGTTT	23	220	17.3305
TTTCAGATTTTCATGTGACATGTT	24	220	17.3305
ATGACAGATAGCTTAGACAGTAGT	24	220	17.3305
ATCTATAGTTTAAATCCAAGACAT	24	220	17.3305
TTTGCATTGAAGGGAGCTCTA	21	219	17.2517
ACTTTTGATCATGTGGTCCTA	21	219	17.2517
CGTTTCTCGGAATGCCCCCCA	21	219	17.2517
ATATATACTATCGTTTTCACTT	22	219	17.2517
ATGGCCGACAATGACTATGACT	22	219	17.2517
GTGAACCTGCGGAAGGATCATTG	23	219	17.2517
ATTATGAGCCTTGACTTTAGATGT	24	219	17.2517
GTTCGAGTCCGAGTGGCGGCACCA	24	219	17.2517
ATGCGACATTTACAATACCATGTT	24	219	17.2517
ATTGCTGATCTTAACGGTGTGTTA	24	219	17.2517
TTACCCACCTTGTCAAGTATT	21	218	17.173
TTGCTTGGCATTGTTCTAAAA	21	218	17.173
AAAGCGTGGCCTAACGATCCTT	22	218	17.173
TTCAAATCCTACAGAGCGTGCCA	23	218	17.173
ATTACTTGAGTCATGTTAATCTCG	24	218	17.173
ACCGGAAGCCGGGTTACGGTG	21	217	17.0942
TTAGCCAGAGGTAGGCCTAAGT	22	217	17.0942
ATCCGTATTAAAGCTTGATCTTT	23	217	17.0942
ACTCCGATCTAAGTGTCTTACTTT	24	217	17.0942
ACTAACTTATTTCGGCTCAAAGTT	24	217	17.0942
ATATTGGATAAGATTGTGTCACAC	24	217	17.0942
TTTTAGCAAGAGTTGTTTTAC	21	216	17.0154
AAATCGTTCTGCTGTGCAGGT	21	216	17.0154
AGGGGCAACTTGAGATCACATG	22	216	17.0154
AAGCTAGCTTTTGAAATTAAGTT	23	216	17.0154
TATTCTGGTGTCCTAGGCGTAGA	23	216	17.0154
AAGCTAGACTTGTTTGAATATCA	23	216	17.0154
GTTCGACGTATCTTTAATTAGTT	23	216	17.0154
ATTCGCTGGCCTATTTCGCTGCAA	24	216	17.0154
ACTCGTAACATGTTTAATGTGACA	24	216	17.0154
AGCGTTTGGCCATAGATTTCCAAA	24	216	17.0154
ATAGACGCTATGGGAAACCCTATT	24	216	17.0154
GTCGACAGCTTGAAAAAAAAAGTT	24	216	17.0154
ATGACTAGAATAATGTATTTGTTT	24	216	17.0154
TCCTAACAGACCGTAGACTTGAAC	24	216	17.0154
ATCGTGGCAATCAAAGTTGG	20	215	16.9366
TATTGGCCTGGTTCACTCAG	20	215	16.9366
ATGTAATCATTGAGCTTGGGT	21	215	16.9366
ATGTGGGGGTATGTGATTGAA	21	215	16.9366
AAACCTTAGACTTGTCGAGTA	21	215	16.9366
CTCATGACAAGTTTAGATCTT	21	215	16.9366
TCTTGACGTACTGAGTCTATTC	22	215	16.9366
TTATGGCTATGAATTTGAGTTC	22	215	16.9366
ATTTTATTAGGTATTGGATAGT	22	215	16.9366
TGAATCCTTCGGCTATCCATAAT	23	215	16.9366
GAATGTGATATAGTGAATGAAGT	23	215	16.9366
TGACTTCGAGTTTGTATAATTAGT	24	215	16.9366
AATGTAGAGATCGTTTTGGAC	21	214	16.8579
TTCTTGGCTCAACTGGAATCT	21	214	16.8579
TTGGCCATAGAATTTGAGAAACA	23	214	16.8579
ACTCGTAGACATATAAACTTATAT	24	214	16.8579
TTACTTGACTCATGTTGATCTGAC	24	214	16.8579
AGGATTTAGGGTTGAGTAGCCTCC	24	214	16.8579
ACTCAAGATTGTTAACTAAGATCG	24	214	16.8579
AATATAGTTTTGTCTGTGAGATCT	24	214	16.8579
TTAACTAATGTCGGCAAAGACTTT	24	214	16.8579
TGGCTTGGATTTCTAGATTTA	21	213	16.7791
TTGACATGTGATTGTATTGTT	21	213	16.7791
ATAACAAAAAACCATCTTTCA	21	213	16.7791
TCGTGATTGGTCAGGATTCATG	22	213	16.7791
TTTGATCTACAGACTGTTCATC	22	213	16.7791
CTTGATGACGGCTTATAAGGTA	22	213	16.7791
ATATTGGACTCTAAACTTGATTT	23	213	16.7791
TTGGACCACTTATTCTACTTATA	23	213	16.7791
AAGAATCTAGCTTAAGTTTAGAGT	24	213	16.7791
TTAGCAAGAGTTGTTTTACC	20	212	16.7003
TGGACTTCTTAGCAAGATAGA	21	212	16.7003
ACATCAAAATACCACCAAACA	21	212	16.7003
ATTTTGACTTGACATGTAGTTTA	23	212	16.7003
TTAGGACTCTACATATTGTGTTT	23	212	16.7003
GTAAGCTAGCTTTTGAAATTAAGT	24	212	16.7003
GCTTGGTCGACAAAAAATTTCAAC	24	212	16.7003
AGACAATCATAGCAATCTTATGTT	24	212	16.7003
TTGTTTATGTTTGATTGCTTTAGC	24	212	16.7003
AATCACACGACATGTTTAAGACCA	24	212	16.7003
ACAGACCGGAAGACTTGAAC	20	211	16.6215
TGATTACATGTAAATCGTTGT	21	211	16.6215
TGCAGTTAAAAAGCTCGTAGT	21	211	16.6215
ATAGTTGTAGCAAGTTGCTATT	22	211	16.6215
TGAGACGGCCTGTCGACATATA	22	211	16.6215
CCCGCCTTGCATCAACTGAATT	22	211	16.6215
CTTGTGGTCTTAAACATGTCACA	23	211	16.6215
AGATACTTTGGTCGTTCAACCAGT	24	211	16.6215
TAGGAGTAAAACGTTACTGTGAGT	24	211	16.6215
AATTTGTAGCTACATGTTATA	21	210	16.5428
CTGTATCGTATACATAGACGAC	22	210	16.5428
GGGGCAACTTGAGATCACATGTTG	24	210	16.5428
TCTTAGTAATAGCATGTTCT	20	209	16.464
ATCAGCCTCATGAAAACCTT	20	209	16.464
AGCTGCTGACCTATGGATTCC	21	209	16.464
AAAACTAGCACATCTGAGCTCT	22	209	16.464
TTGGCATATATCATTAAATGAT	22	209	16.464
AAGGATCATTGTCGAAACCTGT	22	209	16.464
ATCAGGACTTCACTCAAAGGGA	22	209	16.464
ATAAAATGTAGCTATTTAAGAAAT	24	209	16.464
ATGTTTGGCTAGATTGTATTGTTT	24	209	16.464
ACGATTGGATCATGTTAAAGGAAC	24	209	16.464
ATTGAACATGTAGACACACGTATC	24	209	16.464
GAGAAAATAAGAGTAAGGGC	20	208	16.3852
CCGATTGATATTGGAGTAGTC	21	208	16.3852
TTATACTAGTTTTGTAAAATT	21	208	16.3852
TGTGATTGTATTGTTCGTAAC	21	208	16.3852
TTCTTGATCGCAGTTAATCGGA	22	208	16.3852
CCGCAATTATAACATGTACATT	22	208	16.3852
TTTTGTATACTGTATCTTGGAC	22	208	16.3852
TTGGGAACGACCTCAGAATGTT	22	208	16.3852
TACAACATATTCTTAGATCGTG	22	208	16.3852
ACAATTTGTAGCTACATGTTATA	23	208	16.3852
GATTATAGTAGCTCAAAAGATTAT	24	208	16.3852
ATTAGACTTGAGTTGGTAACAATA	24	208	16.3852
AATCAATGTCACTGTTCAAAAACC	24	208	16.3852
ATAAAGATGTCTGACTGTAGTGAC	24	208	16.3852
AAAGTGTCTAGCTGAAATTTCATT	24	208	16.3852
AAGACTCTACTAGACTCGTTCTTG	24	208	16.3852
ATGATTGTTACAGAGATGTCTGAC	24	208	16.3852
TTCTGGAATCGTGGAGATCAG	21	207	16.3064
AGGTTTTGAAAAGAAAGGAGCC	22	207	16.3064
GAGATTGAATTAGACCTAAGATA	23	207	16.3064
AATCACTTGTTATGTCATGTAGCA	24	207	16.3064
ATAGACGCTATGGCAAACCCTATT	24	207	16.3064
AAGCTAGGCTCGTTGGGTCGGTCT	24	207	16.3064
TCAAGAAACGAAAGACTAGCT	21	206	16.2277
ACAATCATAATTTGCAGTGTCT	22	206	16.2277
TCGTTGGCCTAAATTGTATAATT	23	206	16.2277
ATCGAGTCAAATTCTGTATCTGTT	24	206	16.2277
ATACTATACTAAGATCCTATTACC	24	206	16.2277
AATCGACCTACGTCCACAAAGGAG	24	206	16.2277
TCAAAAAGGATAGCTAGTTTGACT	24	206	16.2277
GGTCCCGTAGCTCAGTTGGTT	21	205	16.1489
ACCGCCTTGAAGTACAATTTC	21	205	16.1489
TCGAAGAAGGTAAGCATAGCT	21	205	16.1489
TGCCGACTTTGTTTCAACATA	21	205	16.1489
AACTCATAGCGTTAAGTTCGTG	22	205	16.1489
AGGACAAGTGACTATATCATGCGT	24	205	16.1489
AACTAAATATCTGGGTTTTGAGCC	24	205	16.1489
GAGCTAGCTTTTAAGATGTAAGTT	24	205	16.1489
ACCTTGATGATAACTATGTAAAAT	24	205	16.1489
CTTTTTCATGCGTTCAGTTGAATT	24	205	16.1489
AAAAAGAATAACGACTATGTATAT	24	205	16.1489
ACGTAGTTTACAAATATATAAATT	24	205	16.1489
GGAGGGCGCGGCGGTCGCT	19	204	16.0701
GGGGATATAGCTCAGTTGG	19	204	16.0701
GATTTGTAGCTACATGTTATA	21	204	16.0701
TGACTATTAGCTTTTAAATTTT	22	204	16.0701
ATATTCTATCAAGATCCATGTG	22	204	16.0701
TTAGCTAGTCAATCAATTGAACT	23	204	16.0701
ATTGGATCGATCTGACTAATTATC	24	204	16.0701
ATGAATCCGACATGGCAAAATACA	24	204	16.0701
AATCGCTTGGTCTTAAATATGTCA	24	204	16.0701
AACTTTAAACATGTCACATGAAAA	24	204	16.0701
TCGCTTGGTGCAGGTCGGGAT	21	203	15.9913
TCTCTCCCTGATGTCAACATC	21	203	15.9913
TGCGGAAGGATCATTGTCGAA	21	203	15.9913
TCTCCTTCTAGTTCTAAAATTT	22	203	15.9913
AGCGTTTGGCCATAGATATTCAAA	24	203	15.9913
AGAGGCGTATCCAGAATTTTGGTT	24	203	15.9913
AATTGTCGCTAAATATATATTTTT	24	203	15.9913
TATGTGGATCTTGAATATACT	21	202	15.9126
TGAGTAGCTAAATAAATTTATT	22	202	15.9126
TTGTTCTAGTTGTTCATTGATT	22	202	15.9126
GCCTCCGTAGCATAGTGGTAGTG	23	202	15.9126
AAAAAGCTAGTCCATGCCGGAACT	24	202	15.9126
TCAGGGATTTGCACTGTGATGATT	24	202	15.9126
ATATTACTGGAACGACTTAAGAAT	24	202	15.9126
ATATTACTTGACTCATGTTGATCG	24	202	15.9126
ATTGCTTGGACAACTATTGAAGTT	24	202	15.9126
AAAAACCGACGGATAGTGTTGATC	24	202	15.9126
GCCTCCGTAGCATAGTGGTAGTGC	24	202	15.9126
ACGCTAGCTTAGTTATTTTAACTT	24	202	15.9126
AACAATACAATCACATGTCAA	21	201	15.8338
TTGATGACGTGTGGAATGACA	21	201	15.8338
CGACGAAGCGTTCATCACCTC	21	201	15.8338
TTGGTCGGACATTTGTAATAGT	22	201	15.8338
TAATTTAATCGGCTAATTTTTT	22	201	15.8338
ATAATTGTTCTAGTTGTTCATT	22	201	15.8338
ATACAGTTTTATGTTTGCTATGGA	24	201	15.8338
ACTCTTTAACTTTGTCGTTTGAAG	24	201	15.8338
GAAGTTTTTATGTTATTTCGTACT	24	201	15.8338
ATTTAATTGTCCGATTTGACCGTA	24	201	15.8338
GTATCACTAGGTCAGACATGCATC	24	201	15.8338
TATCTGGCCGAAATTAAAAGAAAT	24	201	15.8338
ATATCGATCTAGCAGTAATACTCT	24	201	15.8338
ATTATCGGATGGTACAAGT	19	200	15.755
CAATTACCATGACAACATCTT	21	200	15.755
TGCGAGTAGAGATTGTTGTAC	21	200	15.755
TAGACTTAATAAGATTGTACCTA	23	200	15.755
GTGACACTAGCTTGAAAAAAAAGT	24	200	15.755
TATAAGTCAGACTAGGTTATTCTT	24	200	15.755
AATACAATCTTAGCCAAACATTGT	24	200	15.755
ACTTGGTCGTAACATGTAACACCA	24	200	15.755
AAGCAAATCTATGTTGTTCAGACT	24	200	15.755
ATAGTTGTCAGCTAAAGTCAAATT	24	200	15.755
GGGGATGTAGCTCAAATGG	19	199	15.6762
CGTTTGTGCGTGAATCTAAC	20	199	15.6762
AAATCGATATGCTTGTGATAGC	22	199	15.6762
GTCGCTTTGGCCGAGTGGTTAA	22	199	15.6762
ATAATTCGCTGGCCTAAATTGTA	23	199	15.6762
ACCGTTTAGCTTTAAAATGTCTA	23	199	15.6762
AATCTATGGCCAAACGCTAGCTAA	24	199	15.6762
AAGACTCCGATTGTCATGTAAGAT	24	199	15.6762
ATTTAATAATGCCCGAACTCTTTC	24	199	15.6762
ATCGTGAAGTAGATAAAGTACATG	24	199	15.6762
TTTCGATTATAGTTTAAGAGACGT	24	199	15.6762
AAGATACGTCATGAATATCATCGT	24	199	15.6762
ACAACTTTTCGGAATGTTACCGTT	24	199	15.6762
CAAACGACTCTCGGCAACGGATAT	24	199	15.6762
GTTATGCGTTTGGATAAAAGTGCT	24	199	15.6762
TTCATTAATCAAGAACGAA	19	198	15.5975
TTAAACTAGTGGTCTTTCCATG	22	198	15.5975
AATTGTATAATTCGTTGGCCTTT	23	198	15.5975
TTAGTATAGTATAAGTGTGTCTC	23	198	15.5975
CTAACAGACCGGTAGGCTTGAAC	23	198	15.5975
AGGATAGTCCAATACACGTAGAGT	24	198	15.5975
TCGCTTGGTGTAGGTCGGGAC	21	197	15.5187
TTCGATACGCACCTGAATCGA	21	197	15.5187
TTTCTGGCCTATAGACAACAA	21	197	15.5187
TCAAATCCAATAGTAGGTACCA	22	197	15.5187
ATGGTCGCTTGAATCTGTTTCA	22	197	15.5187
CTCTGCATTTTTATAGTCATGC	22	197	15.5187
TCGTAGTTGGACTTTGGGATGG	22	197	15.5187
TAGGATCTTAGTATAGTATAAGT	23	197	15.5187
CGATCACTTGGCCTGACGTCTCA	23	197	15.5187
AATATAAAAGACTTGATGGCCCA	23	197	15.5187
TCATTATGTTTTTTCTAGACCGTG	24	197	15.5187
TTAGTATAGTATAAATGTGTCTCT	24	197	15.5187
AACCTTGATGATAACTATGTAAAT	24	197	15.5187
CAAATCAATAGGAAATGCTAT	21	196	15.4399
CTTTCAAGTAACAGATTTGTA	21	196	15.4399
AAGGAACGATGAAAACAATGTC	22	196	15.4399
AGACGTGGCTATATATATCGCC	22	196	15.4399
TCGTTTCACGTCGGGTTCACCA	22	196	15.4399
AGATCTTTTACCGTAGTAATCACA	24	196	15.4399
AGTTAAAAAGCTCGTAGTT	19	195	15.3611
TGGATCCGTAACTTCGGGA	19	195	15.3611
TATAACGTCAATCATTACGCA	21	195	15.3611
CTGATTGTTGTTTTGTAAGAC	21	195	15.3611
TTAGTATAGTATAAGTGTGTC	21	195	15.3611
TCCGATTGTTGTGAAAGTTAC	21	195	15.3611
TTGTTGACAGCCTAAGAAACCA	22	195	15.3611
TAACAGACCGCTAGACTTGAAC	22	195	15.3611
AGGTTTTCGAGATTGCTTCGTT	22	195	15.3611
NAACCAATGACTATTCATGATTC	23	195	15.3611
CTTTGTAGAGTATAAGTGTCTAGT	24	195	15.3611
ATAGCTCGACGCCAGGATA	19	194	15.2824
TCGCGGCGACGTGGGCGGT	19	194	15.2824
GCGAAAGTGAAATACCACTA	20	194	15.2824
TTCAATAAAGCTGTGGGAAGA	21	194	15.2824
GGAGGCAGCGGTTCATCGATC	21	194	15.2824
CAGCCAAGTTGTTTGAATGGT	21	194	15.2824
GAGAAAATCAGACAAATGGCG	21	194	15.2824
TTGGACTAGATAAACCACAAGT	22	194	15.2824
CCTTTTAAGCCAATAAGCTCGA	22	194	15.2824
TTGGCCAACTATTCATCAAGAT	22	194	15.2824
TTGTGGCCGACAGAGCATCTTC	22	194	15.2824
NCAACAGACCGGTAGACTTGAAC	23	194	15.2824
GTACAAGTTGATTTCTCAGATAGT	24	194	15.2824
ATCTGTGAAGTCAAAAGATCGATC	24	194	15.2824
TTTAATGTCGCTAAAAGTTATTTT	24	194	15.2824
CTACTCCAATATCAATCGGAT	21	193	15.2036
CGATTACATGTCTAGTAGAGGT	22	193	15.2036
TTCGGATTGGGAAGAAATACCC	22	193	15.2036
ACGGCGAGACGAGCCGTTTATC	22	193	15.2036
CTAACAGACCGGTACACTTGAAC	23	193	15.2036
GTCGCTTTGGCCGAGTGGTTAAG	23	193	15.2036
GTGGATCTTAGAAAATTATTCTA	23	193	15.2036
GTCGAAAGTATTGAGTTTAGATA	23	193	15.2036
ATGCCGCTAAAAGTTGTTTTTGTT	24	193	15.2036
ACTTGTTTCGTTCAGAATATAACA	24	193	15.2036
ATGGCCTTAAACATGTCACATGGA	24	193	15.2036
TTCCATGAGACTGTTTTTG	19	192	15.1248
ACATCTTTTGCTGTGTCATGA	21	192	15.1248
TAAACTATACACCCTTTGTAT	21	192	15.1248
AGATCATTGCAATTGTTGGTC	21	192	15.1248
ACCCGACTGAGATGATAAGATT	22	192	15.1248
TCCTCAGTAGCTCAGTGGTAGAG	23	192	15.1248
CTAACAGGCCGGTAGACTTGAAC	23	192	15.1248
AGTTTAGTGGTCAATAAACGTCTC	24	192	15.1248
ATGGATCCGATATTTAATAAATGT	24	192	15.1248
AGAGAAGAGTGCATAGTTGAGTGA	24	192	15.1248
GTCTTACGTGTATTGTGTCATGTA	24	192	15.1248
AATGCATTAGTCATTTGAAGCTTG	24	192	15.1248
TTTTTGACTTGGCTATGTTTACAT	24	192	15.1248
TGTCCCGTAGCTCAGTTGG	19	191	15.046
TGGGGCGTGGCCAAGTGGTA	20	191	15.046
AATAGCTCGACGCCAGGATA	20	191	15.046
TTGAGCCGTGCCAATATCACGT	22	191	15.046
CGCTGGCCTAAATTGTATAATTC	23	191	15.046
CGTTGGCCTTCGGGATCGGAGTA	23	191	15.046
ATTGAACATGGTATTGTAAATGTC	24	191	15.046
AAACATTGTTGGCTGATTTTGATC	24	191	15.046
ATTACAAGTCTAGTCAAACATTGT	24	191	15.046
ATTCAAACATAGTTAACGTTCAGA	24	191	15.046
CGCCTTGAAGTACAATTTCCA	21	190	14.9673
AACAGACCGGTAGACTTGTAC	21	190	14.9673
CGAGTTACTGAAGTTGTTGTG	21	190	14.9673
CGTTTCCCGGCTGGTGCACCA	21	190	14.9673
GACTTGTAGCTGATTAAGATT	21	190	14.9673
TAGGCGTTGTCTGAGGCTAAC	21	190	14.9673
AAGGTTGTGACTATTGAAAAGTT	23	190	14.9673
AAAACAGACCGGTAGACTTGAAC	23	190	14.9673
CTAACAGCCCGGTAGACTTGAAC	23	190	14.9673
ATAAAAGTGTATAATTCGCTGGCC	24	190	14.9673
AAGGAATGTGATAGAGTGATAAGT	24	190	14.9673
ACGCTCAAAGTTGGAAGACATAGA	24	190	14.9673
ATTTGTCCGACGTACTGTTTCAGA	24	190	14.9673
TAGATTCACGCACAAGCTCG	20	189	14.8885
CGATTGATATTGGAGTAGTCA	21	189	14.8885
AAGGAGTCTGACATGTGTGCG	21	189	14.8885
CCTTTCCGGCTATGAATAGTAT	22	189	14.8885
TTTGGATTGAAGGGAGCTCTAG	22	189	14.8885
ATATTGGATCCTAAATTTGGCTT	23	189	14.8885
ATAACAAGACACGTAGAAAAAGCG	24	189	14.8885
TTGTTTTTGTGCTAAATCATA	21	188	14.8097
TTTTTCAACAGAAATGTAGTT	21	188	14.8097
GATGGAGGAAAACGCGATAAG	21	188	14.8097
ATCTCCTTCTAGTTCTAAAATT	22	188	14.8097
TTACTCGGACTTAAATATGAATA	23	188	14.8097
GGCCGAGGGCACGTCTGCCTGGGC	24	188	14.8097
AAAGAGATTGTTTCCAATAGACCC	24	188	14.8097
ATGATTGTGACTATCTGAAAAGTT	24	188	14.8097
AACAGACCGGTAGACTTGA	19	187	14.7309
AAATAGGTACCTGGCTTCTCC	21	187	14.7309
TTTTCACAAACCATGTGTGCT	21	187	14.7309
TACACGTAAGGAGAATGTTGC	21	187	14.7309
GGTTTTTTCTGTAGTTGTGGTA	22	187	14.7309
CGGTAGACCAAAATATTGAGCT	22	187	14.7309
TTAGAAAGGTTTGTACTTTGTA	22	187	14.7309
CTTTTAAGCCAATAAGCTCGAT	22	187	14.7309
TTGCGATTTCCAGCCTTTAGGA	22	187	14.7309
AACAGACCGGTAGACTTGAACC	22	187	14.7309
AACTTTGTCATTTGTAGCTGATA	23	187	14.7309
TGTCGTGTACCGATAGAAATGGT	23	187	14.7309
AGACTTAATTGTATTCATGTATA	23	187	14.7309
AAAATAGTCGGACTCTAATATGTG	24	187	14.7309
ACGTTTGGCATAACAACTTCAGCA	24	187	14.7309
AGATATAATCGGACTCTAATATGG	24	187	14.7309
ACAGACCGGTAGACTTGAACA	21	186	14.6522
CGAGAAGGTGGCTTGTTTCTG	21	186	14.6522
CTTGAACAGTTTGGATAAGGT	21	186	14.6522
GCTTAAATTGACTATGTATGAT	22	186	14.6522
TATGGAAGCCACTATTACAAAT	22	186	14.6522
ATCAACGCTAAACTCGATCATG	22	186	14.6522
TTTACAATTTTTAGCTATGTGT	22	186	14.6522
TTGGCCATAGATTTCTAAATATT	23	186	14.6522
GACTTCGAGTTTGTATAATTAGT	23	186	14.6522
TTGGATTGACTAGTCATTTTTCT	23	186	14.6522
AAAAACTAGAGCATATATGTCTTT	24	186	14.6522
AGTAGACTTTGTTCATTTTAAACA	24	186	14.6522
AAAAAGCTCGTAGTTGGACT	20	185	14.5734
ATCGATTAGAAGCAATGTCCT	21	185	14.5734
ATATTAAGTCCATATCTAAGC	21	185	14.5734
GCCCGTCTAGCTCAGTTGGTA	21	185	14.5734
ATTTGTCTGGTTAATTCCGTT	21	185	14.5734
TCGGCTTTTATTGTTATCATT	21	185	14.5734
GCCGGGATAGCTCAGTTGGTAG	22	185	14.5734
CATAGCCTGAACCTGCATCGTG	22	185	14.5734
AAATATGCCTAACTGTTTAAATC	23	185	14.5734
TATGATAGATATAATGCTTGGTT	23	185	14.5734
ATTTTTGTCTTGAGCCTAAGATCT	24	185	14.5734
AAATAGTCTTATCATTGTCAGATT	24	185	14.5734
TTTTACATTGTAGAATAATCAAGT	24	185	14.5734
TTGTCGTAGCTGGACTTCTTG	21	184	14.4946
CAAATCTGGTTCTTGGCACCA	21	184	14.4946
GATTGTTGTCTAAAATGCTTC	21	184	14.4946
TGTAAATTCCTAGGACATTGTC	22	184	14.4946
TACTGTTGGTCCATGCATAGAC	22	184	14.4946
ATTTAAGTTTGATCAGAAATTTA	23	184	14.4946
TTAATCTTGTGGTCTTAAACATA	23	184	14.4946
TCTCATGGAGAGTTCGATC	19	183	14.4158
TTTTAGCAAGAGTTGTTTTA	20	183	14.4158
TTGGTCAATTTTCCTATCTTC	21	183	14.4158
CGATTCCCGCTATCCGCCCCA	21	183	14.4158
CAGACCATATATGTTCCAAGTG	22	183	14.4158
CGTTTGGATGGACTTAATAAAAG	23	183	14.4158
AATCGATACATGTCTAAGGTACG	23	183	14.4158
TTTTACGAGCTAACTTTTGAAGTT	24	183	14.4158
ATATGGTCAACTTAAAACAGCTTA	24	183	14.4158
AGGACGGACCGTCACAGGCGTGAC	24	183	14.4158
CTAGTGTCGTCTTACCTACT	20	182	14.3371
CGAGTCCGTATAGCCCTACCA	21	182	14.3371
CGAGTCCGAGTGGCGGCACCA	21	182	14.3371
ACAGACCGGTAGACTTGAACT	21	182	14.3371
ACTTGTGGTTTATCTAGTCCAA	22	182	14.3371
CTTGTAGTCGCTTTTGAATATA	22	182	14.3371
GCTTCTTAGAGGGACTACGGCCT	23	182	14.3371
TTGGCTAGATTATATTGTTTGTT	23	182	14.3371
AGACTTTTGATCATGTGATTCTA	23	182	14.3371
TTAGCAATATTGGAATACCATCA	23	182	14.3371
CCATTTGACTTGACATGATGTTT	23	182	14.3371
ATTGGAGTCCGATTAAATTTAGGT	24	182	14.3371
TCTCATGGCTTGTATGTATAGATA	24	182	14.3371
ATGCCGCTAATAGTCATTTTTGTT	24	182	14.3371
TGGCCCATTGATCTTAGCTAGACT	24	182	14.3371
GAGATTGAAATGCAAAATGATAGT	24	182	14.3371
ATGTAGAAAACACTTGTCATTCGC	24	182	14.3371
TTGTAAGCGGCTTTAGCAAGA	21	181	14.2583
GGGGATGTAGCTCAAATGGTA	21	181	14.2583
ACTTCATGTTGTCTTTGGGCC	21	181	14.2583
AGGATCCATGTTTTCAAATGC	21	181	14.2583
TATGGATTGAAGGGAGCTCTA	21	181	14.2583
AGACGTGGCTATATATATCGC	21	181	14.2583
ATTTAATCGGCTAATTTTTTTT	22	181	14.2583
ATTTTCAAGCACTTTTGAGCCA	22	181	14.2583
CTAACAGACCGGTAGCCTTGAAC	23	181	14.2583
AAATCGCTTGCTATGTCATATGAC	24	181	14.2583
ATGGTTCTTAGGTTTAAACAACCT	24	181	14.2583
AACCTAAGACCTCTTGATTAAGGA	24	181	14.2583
ATAAGATCTTTTACCGTAGTAATC	24	181	14.2583
TTTGGCCATGTGATATGATATCAT	24	181	14.2583
TTGGTCAAGACATGTCATTTTGAA	24	181	14.2583
TTTTAGCAAGAGTTGTTTT	19	180	14.1795
CGGTGGACTGCTCGAGCTGC	20	180	14.1795
TGTTTGGCCTAGCCTGCGATT	21	180	14.1795
CAAGCTTGGCATATATGTGAG	21	180	14.1795
ATTACGTTGGCCTTCGGGATC	21	180	14.1795
CCTACACCCGGCCGTCGGGGC	21	180	14.1795
GTTACTAATTCATGATCTGGC	21	180	14.1795
CGCAAGACATGTGAAGAAGCA	21	180	14.1795
TCTTTATAACTATAGTCATTAT	22	180	14.1795
TCGCTTGCAGAGAGAAATCACA	22	180	14.1795
CTGGCATCAAGCTCTTGGAGTC	22	180	14.1795
ATATATTTCGCTTGTCAATTACA	23	180	14.1795
AGCTTTTAAGTCAGTTTGACCAA	23	180	14.1795
TTGTAGAAACTAAGTTATGTCTT	23	180	14.1795
ATTGGTGAGAACTTTGTTGATTA	23	180	14.1795
GGTGGCTGTAGTTTAGTGGTAAGA	24	180	14.1795
AAATACCGATCTGGAACTGTTGTA	24	180	14.1795
AACTATCGTAAATGACATGTAGAT	24	180	14.1795
CACGTGGAAAGTTAAAGTTAAAGT	24	180	14.1795
TCCAAGAAAGCTGTGGGAAA	20	179	14.1007
TTGCCATGTTTCTCAAACACG	21	179	14.1007
GACGTAGCCAATTTATTGGTG	21	179	14.1007
CCTGCCTTGCATCAACTGAATT	22	179	14.1007
TTTGTGCTAGTAGTGATTTATT	22	179	14.1007
CATTCCTAAGTACTTCTAAGCT	22	179	14.1007
TTTTGGCCGATATACAATTAAT	22	179	14.1007
ATAAAAGTGCTGAAGTTGTTATA	23	179	14.1007
ATACTATACTAAGGTCCTATTACC	24	179	14.1007
AGCTATGAAGAGTAATTATGTCAT	24	179	14.1007
ATGAGCTGGCTTGGATTTCTA	21	178	14.022
CAAATCCTGTCATCCCTACCA	21	178	14.022
TGTTGTCCCGGTGATAGTAGT	21	178	14.022
TATTACGTTGGCCTTCGGGAT	21	178	14.022
TTTACGGATTGAACATCAGTTC	22	178	14.022
CACTCGCTGCCAATATGTTGGA	22	178	14.022
ATGGAGCCATTTAAGTATGAGT	22	178	14.022
CTGAAGTTGTTATGTCAAACGTC	23	178	14.022
TTCGTGATTGGTCAGGATTCATG	23	178	14.022
GTGGTCGTGCCGGAGTGGTTATC	23	178	14.022
GCTTGATTTTAGAACATGTTATCA	24	178	14.022
TCTAACAGACCGGTAGACTTGAAC	24	178	14.022
AAAAAATGACGATCTAGTTTGACT	24	178	14.022
ACTATTAATAGAATCGTTGCTAAT	24	178	14.022
AGTAAATGAAGATTATTATGGAGT	24	178	14.022
NAGACCGGTAGACTTGAAC	19	177	13.9432
AAATCCAGCTCGGCCCACCA	20	177	13.9432
TATTGGCCGACACACTTACTAT	22	177	13.9432
TTTTGGTCTACCGATTGTCCAT	22	177	13.9432
TACTAAAAGACGATTGGCCTTT	22	177	13.9432
TCGCTGGCCTAAATTATATAATT	23	177	13.9432
CTTGGATCCAATAGCATTTAACT	23	177	13.9432
AAGACTTGAGCATGAAATATACA	23	177	13.9432
ATAATTCGCTATACATATACAGTT	24	177	13.9432
AACGTATATCAATCTGACGCCATC	24	177	13.9432
AATGATTGTGACTATCTGAAAAGT	24	177	13.9432
AGAATGTATCCGACTGTTTTATTA	24	177	13.9432
TAAAGTTGTTGTCATGTGATCAGG	24	177	13.9432
GCGACCCCAGGTCAGGCGG	19	176	13.8644
TAGGCCTAAGTGACACATAAGT	22	176	13.8644
ATATACTCCATTGTCTTGACTA	22	176	13.8644
GACTAAAGTTTATGATTGCCTC	22	176	13.8644
ATAGACTAAAGTCATATGTGGTT	23	176	13.8644
TTTGTCATAGCGTCTATATATAGT	24	176	13.8644
AATGACTTAGTTTGGTTAAAACCT	24	176	13.8644
ATTCACGATTATAGCTTAAGCTTT	24	176	13.8644
ATTTAATGCCGCTAAAAGTTATTT	24	176	13.8644
ACTGAGTATATTGTTGTTTTCCTA	24	176	13.8644
CTTTGTCGCTCCGATTCGTT	20	175	13.7856
TGACGAGCTAAAGAAAGAGTT	21	175	13.7856
GCGTCCATTGTCTAATGGATA	21	175	13.7856
TAGGAACCGCATAATTCATGT	21	175	13.7856
CTATCGGGTAAAGCCAATGAT	21	175	13.7856
AAGTAGATCTAATCGTTGTATT	22	175	13.7856
CCTTTAGACTGAAGATCGCAAC	22	175	13.7856
TATTGTAGACTATCACAACGAT	22	175	13.7856
TTATTGCTGATTCATATTTGTC	22	175	13.7856
TTGAGACTGCCGTACTGTTAGC	22	175	13.7856
TACTGGATCATGTTGTAAGCCC	22	175	13.7856
AGACGGCCTGTCGACATATACG	22	175	13.7856
TGCGAGTAGAGATTGTTGTACT	22	175	13.7856
CTAACAGACCGGTAGACTTGATC	23	175	13.7856
GTATAAAGTTGAACAAATAGACA	23	175	13.7856
ATCAATTGAACAATTAAGATCGCA	24	175	13.7856
ATTCTAAAGGTATGTCAACTAGTT	24	175	13.7856
ATGAAACGCTAGATCATTATATTT	24	175	13.7856
TCTGATACCATGTTAAATTAGGTC	24	175	13.7856
AACTATGTCATTTTCCTATTGAAT	24	175	13.7856
ATTTCGAGTTGGTCAACTAACGCC	24	175	13.7856
TTGTCGCTCCGATTCGTTT	19	174	13.7069
TGGTATTGTTCCGTTCAGGG	20	174	13.7069
CTTTTGAGATCAAAGTCACA	20	174	13.7069
[truncated: 960,887+ more rows]

## Sheet: AC-HS-79_all_sRNAs
small RNA	size	reads	RPMs	description
CTAACAGACCGGTAGACTTGAAC	23	1200319	94297.2
AACAGACCGGTAGACTTGAAC	21	444524	34921.9
TAACAGACCGGTAGACTTGAAC	22	220597	17330.1
AGTTACTAATTCATGATCTGGC	22	174364	13698.1
TCGCTTGGTGCAGGTCGGGAC	21	148691	11681.2
TTTGGATTGAAGGGAGCTCTA	21	110963	8717.27
ACAGACCGGTAGACTTGAAC	20	110744	8700.06
CAACCAATGACTATTCATGATTC	23	65863	5174.21
CGATCACTTGGCCTGACGTCT	21	44248	3476.13
TATGTTCTCAGGTCGCCCCTG	21	43799	3440.85
CAGACCGGTAGACTTGAAC	19	40604	3189.86
GCTCTCTATGCTTCTGTCATC	21	39713	3119.86
TCGCTTGGTGCAGGTCGGGACC	22	29885	2347.77
TTGGCTGAGTGAGCATCACTG	21	28153	2211.7
CTAACAGACCGGTAGACTTGAA	22	26893	2112.72
CCTAACAGACCGGTAGACTTGAAC	24	24746	1944.05
TACCTGGTTGATCCTGCCAGT	21	23672	1859.68
TATTGGCCTGGTTCACTCAGA	21	23646	1857.63
TGATTGAGCCGTGCCAATATC	21	21703	1704.99
TTTAGCAAGAGTTGTTTTACC	21	19272	1514.01
CCTTTGTCGCTCCGATTCGT	20	16383	1287.05
ACGTCTGCCTGGGCGTCACGC	21	15079	1184.61
GGATGCGATCATACCAGCACT	21	14132	1110.21
TTTTAGCAAGAGTTGTTTTACC	22	13309	1045.56
CTTTGTCGCTCCGATTCGT	19	12766	1002.9
ATAATGCTTGGAATATGCCCT	21	12456	978.545
TCTTGCCTACACCGCCCATGCC	22	12404	974.46	SlmiR482b
GGTAGTTCGATCGTGGAATTTC	22	12306	966.761
TGAAGCTGCCAGCATGATCTA	21	12061	947.514
TTCTTGGCTAGAGTTGTATTGC	22	11543	906.82
CTCATTGTCTGTTCGACCTTG	21	11061	868.954
TTCCATGAGACTGTTTTTGGGT	22	10589	831.873
CAACCAATGACTATTCATGATT	22	9646	757.791
TACCTGGTTGATCCTGCCAGTAGT	24	9512	747.264
TGAATCCTTCGGCTATCCATAA	22	9442	741.765
TTGAGCCGTGCCAATATCACG	21	8374	657.862
CCCGCCTTGCATCAACTGAAT	21	8112	637.28
CTAGATTCACGCACAAGCTCG	21	7741	608.134
TGAATCCTTCGGCTATCCATA	21	7639	600.121
TCTTTCCTACTCCTCCCATACC	22	7325	575.453
CGATCACTTGGCCTGACGTCTC	22	6720	527.924
GTTCAATAAAGCTGTGGGAAG	21	6686	525.253
CAGCCCTTTGTCGCTCCGATTCGT	24	6424	504.67
AGTTACTAATTCATGATCTGGCA	23	6011	472.225
TGTGTTCTCAGGTTACCCCTG	21	5885	462.326
TTGACAGAAGATAGAGAGCAC	21	5778	453.92
AATGCAATGTCATATACCATC	21	5671	445.514
CTAACAGACCGTTAGACTTGAAC	23	5556	436.48
TACCTGGTTGATCCTGCCA	19	5476	430.195
TGGTATTGTTCCGTTCAGGGA	21	5211	409.377
AACTTTGATTGCCACGATGATG	22	5168	405.999
GAAAAATAGCTCGACGCCAGGA	22	5050	396.729
TTGGCTGAGTGAGCATCACG	20	4952	389.03
TCAAACGAGGAAAGGCTTACGGT	23	4938	387.93
TCATCAACGCTAAACTCGATC	21	4857	381.567
AACAATCATAATTTGCAGTGTC	22	4782	375.675
CCCTTTGTCGCTCCGATTCGT	21	4767	374.496
AGATCATGTGGTTGCTTCACC	21	4663	366.326
AGCCCTTTGTCGCTCCGATTCGT	23	4621	363.026
CTATGAGATAAGTTCAACGTG	21	4444	349.121
ACGTGGGGGCATGTGATTGAA	21	4377	343.858
TTTGTTGCTGGCTTCACTGTG	21	4315	338.987
CCATCGTGGCAATCAAAGTTGG	22	4298	337.651
TCGGACCAGGCTTCATTCCCC	21	4184	328.696
TTTCCAATTCCACCCATTCCTA	22	4065	319.347
TTGGAGTAGTCAATTATGATT	21	4041	317.461
TCGTACGTAACTGTTAACACA	21	3904	306.699
ATGTTTTCTAATCAAGTTGTA	21	3859	303.164
TGAAATATGTTTTGCTATGCG	21	3850	302.456
GGGTCCATAGCTCAGTGGTAGAGC	24	3831	300.964
CTAACAGACCGGGAGACTTGAAC	23	3744	294.129
AACAGACCGGTAGACTTGAA	20	3684	289.416
GACGGAAGGGCACCACCAGG	20	3666	288.001
AGGGCTATAGCTCAGTTGG	19	3575	280.852
CGGAAAAATAGCTCGACGCCAGGA	24	3559	279.595
GATCATGTGGTTGCTTCACC	20	3524	276.846
GGGGCAACTTGAGATCACATG	21	3519	276.453
CACGTCTGCCTGGGCGTCACGC	22	3429	269.383
CGTCTGCCTGGGCGTCACGC	20	3429	269.383
CTAACAGACCGGAAGACTTGAAC	23	3418	268.519
CAGTGACCATGACAACTTCAT	21	3399	267.026
ATATAGGAATTCCTGAGCCCAAGA	24	3380	265.533
AACAGACCGTTAGACTTGAAC	21	3344	262.705
TGGATTATGACTGAACGCCTC	21	3344	262.705
GCGAGACGAGCCGTTTATC	19	3238	254.378
GGTAGTTCGATCGTGGAATTTCT	23	3124	245.422
TTTGGCTCATGGATTTTAGC	20	3016	236.937
TCCTAACAGACCGGTAGACTTGAA	24	3008	236.309
GGATGCGATCATACCAGCAC	20	2983	234.345
TAACAGACCGGTAGACTTGAA	21	2973	233.559
CCTGAACGGAACAATACGATC	21	2954	232.067
TTGGCATTCTGTCCACCTCC	20	2911	228.689
TTAAAGATAGTCACTCGTATAACG	24	2853	224.132
GGAAAAATAGCTCGACGCCAGGA	23	2837	222.875
GTTATTCTATTCCACCTCTTAG	22	2815	221.147
ATTGTATCATTAACCATTTCTTTT	24	2810	220.754
TTTCTCTTGTAGCTTGACTAG	21	2791	219.261
GCCCTTTGTCGCTCCGATTCGT	22	2722	213.841
AGGGATGTGGCGCAGCTTGGTA	22	2721	213.762
TTTTCTACATGTTTTATCATT	21	2673	209.991
TATTCCATGAGACTGTTTTTGG	22	2655	208.577
TCCTCAGTAGCTCAGTGGTAGAGC	24	2634	206.927
ATTCTGGTGTCCTAGGCGT	19	2617	205.592
TGACGGAAGGGCACCACCAGG	21	2607	204.806
TTGGCTGAGTGAGCATCACGG	21	2595	203.864
CTAACAGACCGGCAGACTTGAAC	23	2585	203.078
ATTCGCTGGCCTAAATTGTATAAT	24	2581	202.764
TAGCGAATGACTATTCATCTATT	23	2560	201.114
AATTCAGTGCTCGTGCAATCG	21	2539	199.464
GGCGAAAGTGAAATACCACTA	21	2529	198.679
TCGATAAACCTCTGCATCCAG	21	2516	197.657
ATAGGACCTTAGTATAGTATAAGT	24	2473	194.279
CAATCACTTGGCCCGACGTCT	21	2447	192.237
ATGTTTTCTAATCAAGTTGT	20	2422	190.273
TATCACGCTGCCATAACTAGC	21	2388	187.602
TCAACGCTAAACTCGATCATG	21	2385	187.366
ATGGGTAGCACAAGGATTAATG	22	2327	182.809
TTCCACAGCTTTCTTGAACTT	21	2325	182.652
ATTGTTAACTAAGATCGGTAGATT	24	2301	180.767
GCTCTCTATGCTTCTGTCATCA	22	2296	180.374
GCACGTCTGCCTGGGCGTCACGC	23	2289	179.824
GCCTCCGTAGCATAGTGGT	19	2286	179.588
CCAAAGTCACCAACAGAGTGTC	22	2251	176.839
ACTAGTTGTGATAGTTCATATT	22	2239	175.896
AAAATAGCTCGACGCCAGGA	20	2188	171.89
TTATGGAATACGAGTAGATAT	21	2174	170.79
GGTAGTTCGATCGTGGAATT	20	2121	166.626
AGTTACTAATTCATGATCTGGCAT	24	2107	165.526
GACCGCATAGCGCAGTGGA	19	2101	165.055
TATGGCTATGAATTTGAGTTCT	22	2076	163.091
AGTTTTGAAGTATTGTGTCCA	21	2071	162.698
AGGAACCGCATAATTCATGTT	21	2066	162.305
AAGGCATCGGCGTCGTCGCACGAC	24	2053	161.284
AAAAATAGCTCGACGCCAGGA	21	2048	160.891
GGGCCTGTAGCTCAGAGGA	19	2036	159.948
AAAGACAATCCATGGAATATG	21	2021	158.77
TTGACGGAAGGGCACCACCAGG	22	2020	158.691
TCGGACCAGGCTTCATTCCTC	21	2006	157.592
TTAGTATAGTATAAGTGTGTCTCT	24	1952	153.349
TACCTATGAATATGTCTTCCT	21	1928	151.464
AGTTACTAATTCATGATCTGGCC	23	1927	151.385
TCGAATTATCAGTTTTTTGTC	21	1925	151.228
AGTGCTGAAGTTGTTATGTCAAAC	24	1921	150.914
CTAACAGACCGCTAGACTTGAAC	23	1911	150.128
GATATATAAGTCAAATGAGTC	21	1908	149.893
AGGGATGTGGCGCAGCTTGGTAGC	24	1902	149.421
TCGCTTGGTGCAGGTCGGGA	20	1902	149.421
AATTGACGGAAGGGCACCACCAGG	24	1877	147.457
TTTTCAGACAGAAAGTCGGTA	21	1866	146.593
ATATAGGAATTCCTGAGCCCAAG	23	1864	146.436
TTTAATGATTCTCGAACATGT	21	1861	146.2
CTAACAGACCGGTAGACTTGTAC	23	1856	145.808
CATCACATTTAACTCCATCCCA	22	1849	145.258
ATAGCTAATTTTGTCATAAGTT	22	1845	144.943
ATTGACGGAAGGGCACCACCAGG	23	1839	144.472
TGAGGATCCCTATTTTTTAGT	21	1788	140.466
GGGTTGATTTGAGAACATATG	21	1781	139.916
GTTTAATGATTCTCGAACATGT	22	1780	139.837
TGATGCTTTTGGAATAACGAA	21	1767	138.816
TTCCACAGCTTTCTTGAACTG	21	1751	137.559
GCGTTTGTAGTCCAACGGTTAGG	23	1742	136.852
ATCCATCCCATGTACATCAAT	21	1741	136.773
TTCATGGACGTTGATAAGATCC	22	1725	135.516
TTGAGCCGCGTCAATATCTCT	21	1696	133.238
AGTTACTAATTCATGATCTGAC	22	1682	132.138
ACTTTCTAAGTAGCATGCTTAAGA	24	1681	132.06
GACTCGGGGCGTGGACCAGCG	21	1669	131.117
TTTCCTATTCCACCCATGCCAA	22	1666	130.881
CAGACACGTTGTCCTAACCGAC	22	1661	130.488
GGGATGGGCCGGCCGGTCC	19	1654	129.938
GAAAAATAGCTCGACGCCAGGAT	23	1641	128.917
CAACCAATGACTATTCATGATTA	23	1640	128.839
TTCAATAAAGCTGTGGGAAG	20	1630	128.053
GATGTTGTCATGGTAATTGTC	21	1626	127.739
CTAACAGACCGGTAGACTTGA	21	1577	123.889
TGAGCTGAGATTGGTGTCTATG	22	1568	123.182
AAGATCCAATTGACTTGTAATACA	24	1533	120.433
AAATAGCTCGACGCCAGGA	19	1522	119.569
ACAATCATAATTTGCAGTGTC	21	1509	118.547
ACGGAAGGGCACCACCAGG	19	1505	118.233
TAACAGACCGGTAGACTTGAACT	23	1502	117.997
ATCGTGGCAATCAAAGTTGGA	21	1499	117.762
TCAAACGAGGAAAGGCTTACG	21	1477	116.033
TTTGGATTGAAGGGAGCTCT	20	1471	115.562
ACTAAGTCATTATATAAAGTCATT	24	1466	115.169
CCCTTACTCTTATTTTCTCAG	21	1457	114.462
CAAGTGTTGTCTTACCTACT	20	1440	113.127
ATTGCCACGATGATGTTTGTT	21	1424	111.87
ATATAGGAATTCCTGAGCCCA	21	1408	110.613
AATCGAGTTTTGTCTTAAGATGAA	24	1404	110.298
TTTGCCATAGCGTCTATATATAGT	24	1394	109.513
AATAGCTCGACGCCAGGAT	19	1394	109.513
ACAGACCGGTAGACTTGAA	19	1387	108.963
CTAACAGACCGGTAGACTTGCAC	23	1379	108.334
CCTGCCTTGCATCAACTGAAT	21	1379	108.334
CTAACAGACCGGTAGACTTGGAC	23	1352	106.213
GACTTTTTAATCTTGTGGTTCTA	23	1352	106.213
ACTGTCGTATATTAATGTTCACGC	24	1341	105.349
GTTATTCTATTCCACCTCTTA	21	1339	105.192
ACTTGGCTCATGTTGACTTGATAC	24	1329	104.406
TAATTCATGTTGTCAAAGATC	21	1327	104.249
ATTTAATGCCGCTAAAAGTTGTTT	24	1318	103.542
ATGTGTTCTCAGGTTACCCCTG	22	1308	102.757
ACGATCCACTGAGATTCAGCC	21	1292	101.5
CTAACAGACCGGTAGACTTGAACT	24	1286	101.028
TTTGGCCAAAGTCTATTTTGTT	22	1286	101.028
TGGAGAAGCAGGGCACGTGCA	21	1277	100.321
AGTTACTAATTCATGATCTGG	21	1267	99.5357
AAACAAGAGAAAGAAACAAGC	21	1266	99.4571
AACAGACCGGTAGACTTGAACT	22	1265	99.3786
CTAACAGACCGGTAGACTTGAACA	24	1256	98.6715
AACTTTCTAAGTAGCATGCTTAAG	24	1255	98.593
ACGAGAGTCATCTGTGACAGG	21	1255	98.593
GGAATGTTGTCTGGCTCGAGG	21	1248	98.043
TCCTCAGTAGCTCAGTGGTAGA	22	1245	97.8074
GCCTCCGTAGCATAGTGGTA	20	1244	97.7288
AAGGACTTCGTAACTAAAAGATT	23	1236	97.1003
TTCATGGACGTTGATAAGATCCA	23	1236	97.1003
CCGACCTTAGCTCAGTTGGTAGA	23	1235	97.0218
AAGCCATTATATAAAGTCATTCAC	24	1229	96.5504
GGCGAGACGAGCCGTTTATC	20	1207	94.8221
CTAACAGACCCGTAGACTTGAAC	23	1201	94.3507
TTTTCTAAAAGACAATTGGCCT	22	1188	93.3294
TCTTGGCTAGAGTTGTATTGC	21	1171	91.9939
CAAATCCTACAGAGCGTGCCA	21	1166	91.6011
CGAATCCTACTTGGGGAGCCA	21	1163	91.3654
TACATCGTTTTCCACTGGCTCC	22	1156	90.8155
TTAAATTGACTATGTATGATT	21	1152	90.5013
TGTTTGGGAAGTATGACAAGT	21	1148	90.187
AAAAATAGCTCGACGCCAGGAT	22	1145	89.9513
CAACAAACACCATCGTGGCAAT	22	1137	89.3229
AATTCGCTGGCCTAAATTGTATAA	24	1132	88.9301
TGCACGAGCACTGAATTCATC	21	1130	88.7729
ATTCTGGTGTCCTAGGCGTA	20	1129	88.6944
CGAGTAGAGATTGTTGTACTT	21	1124	88.3016
AGTTACTAATTCATGATCTGGA	22	1121	88.0659
GTTCAAGAAAGTTGTGGGAAA	21	1105	86.8089
GGAAAAATAGCTCGACGCCAGGAT	24	1103	86.6518
AGCTTTTAAGTCAGTTTGACCAG	23	1102	86.5733
TGATTTGGAGCGTAACATGCC	21	1096	86.1019
ACAAACGACTCTCGGCAAC	19	1096	86.1019
ATAGCTACTGTTTGATTTAATTGT	24	1095	86.0233
GTTATTCTATTCCACCTCTTAGA	23	1081	84.9235
AAAATAGCTCGACGCCAGGAT	21	1081	84.9235
ACAGACCGTTAGACTTGAAC	20	1079	84.7664
TTAGTTGGCCAACTCGGAATATCC	24	1076	84.5307
TGGTACTTTAGCTTCATGTGCTTA	24	1073	84.295
TGGTATATGACCTTGCAATTC	21	1057	83.0381
TGTTTGTTGCTGGCTTCACTG	21	1056	82.9595
TTGTTGACTCCACTAATTGAA	21	1055	82.8809
GAGACTTGGAAATTAGCATGCA	22	1035	81.3097
CTCCAGTAGCAACAAAAATGTT	22	1034	81.2312
TTGTCGCTCCGATTCGTAA	19	1027	80.6812
GAAATCAAAGTATTTTGGCCTCTC	24	1026	80.6027
TAGCTTATCAGACTGATGTTGAC	23	1020	80.1313
CATCGCATTTAACTCCATCCC	21	1017	79.8956
CTAACAGACCGTAGACTTGAAC	22	1004	78.8744
TAACAGACCGTTAGACTTGAAC	22	994	78.0888
TTTCGAACTAGTGCCACGTAGGCT	24	982	77.146
CTAACAGACCGATAGACTTGAAC	23	977	76.7532
TGGTCAAGACATGTCATTTTGAAC	24	969	76.1248
CGCTTGGTGCAGGTCGGGAC	20	968	76.0462
GAAGGCATCGGCGTCGTCGCACGA	24	960	75.4177
ACACGTAAGGAGAATGTTGCC	21	960	75.4177
AATTTAGTCAGACTTCAATATAGA	24	950	74.6321
AAGATCTTTTACCGTAGTAATCAC	24	947	74.3964
AACAGACCGGAAGACTTGAAC	21	941	73.9251
TTAGTTGGCCAACTCGAAATATCC	24	933	73.2966
GCCTGGGCGGAGCGGCCGTCG	21	918	72.1182
CAGTTACTAATTCATGATCTGGC	23	914	71.804
AAATAGCTCGACGCCAGGAT	20	914	71.804
CTACTCGTATTCCATAAGAT	20	914	71.804
TTGGATTGAAGGGAGCTCTA	20	912	71.6468
TCTTAGTAATAGCATGTTCTCT	22	904	71.0184
TTGTGGACTTGTGGTTTATCTA	22	901	70.7827
TAAAAAGCTATAGGTCAATTG	21	898	70.547
AACTTTGATTGCCACGATGAT	21	895	70.3113
TGAAGCTGCCAGCATGATCTAA	22	894	70.2328
ATATAGGAATTCCTGAGCCCAA	22	893	70.1542
GGTTGTTCGATGATGTTGTTG	21	893	70.1542
AAGATCTTTTACCGTAGTAATC	22	888	69.7614
ATCGTGGCAATCAAAGTTGGAACA	24	884	69.4472
AAATCCTACAGAGCGTGCCA	20	884	69.4472
GGGATTGTAGTTCAATTGGTCAGA	24	882	69.29
TCTGATACCATGTAAAATTAGGTC	24	879	69.0543
TGACCGCCTTGAAGTACAATT	21	878	68.9758
TGATTGAGCCGCGCCAATATC	21	874	68.6615
TGCCAAGGACTAGTCATTTAAT	22	873	68.583
TGACTTGGGTAGTCATAGCCTG	22	870	68.3473
TATTCTGGTGTCCTAGGCGT	20	870	68.3473
ACAAACGACTCTCGGCAACGGATA	24	866	68.0331
ATGTTGACTTCGAGTAAGGCC	21	866	68.0331
AAGCCTGTTAGGGCGTAGCTTAGC	24	865	67.9545
ATATTGGCTCTAGCTTAACTAATG	24	865	67.9545
TAGGACCTTAGTATAGTATAAGT	23	864	67.8759
TAAACGTGGGAACTCTGTTCA	21	864	67.8759
CAAGAGCTTGGCGCCAATTGAC	22	859	67.4831
TGCCATTGTACAGACTGAAGAA	22	858	67.4046
AAGCTCAGGAGGGATAGCACC	21	858	67.4046
TTTTCTATCGGAACTATCATGTGT	24	856	67.2475
AACAATCATAATTTGCAGTGTCT	23	856	67.2475
TGGTATATGACCTTGCAATTCA	22	854	67.0903
GGGGGTCGCAGTGACCAGGCCCG	23	849	66.6975
AACAGACCGGGAGACTTGAAC	21	845	66.3833
TTTGTCGCTCCGATTCGTA	19	845	66.3833
GAGCTTGGCGCCAATTGACCTC	22	837	65.7548
ATATACAAATTTCTGCTCATTTCG	24	835	65.5977
CAATAAGAATGCTAGTTCTTACT	23	835	65.5977
GGGGCAACTTGAGATCACATGT	22	834	65.5191
TGGAAGGGAGAATATCCAGGA	21	832	65.362
TTTAGTGAATGTCGTTTGAGT	21	829	65.1263
TATCTCTAGCTTGACGTATAG	21	829	65.1263
TGAGCAGAGATTGATGTCTATG	22	826	64.8907
TTGTAAGCGGCTTTAGCAAGT	21	826	64.8907
CTGTCACGCGGGTGACCCGGGTTC	24	825	64.8121
TGGTGACTTTGATCTCAAAAG	21	822	64.5764
GACGTGGCTATATATATCGCC	21	818	64.2622
TTGGTAGACTTGTTAGATATGACG	24	817	64.1836
AGTGCCTCTGTCTTTCGACA	20	815	64.0265
AATAGGACCTTAGTATAGTATAAG	24	811	63.7123
CTGATAGCTCAATATTTTGGTC	22	811	63.7123
TGATTTGGCCCGAATTGCATC	21	811	63.7123
GCGTTTGTAGTCCAACGGT	19	811	63.7123
CCAACCAATGACTATTCATGATTC	24	810	63.6337
TCCTTCAAACTCGTAGTTCCG	21	808	63.4766
AGGCATCGGCGTCGTCGCACGACA	24	807	63.398
TCGCTGGCCTAAATTGTATAATTC	24	806	63.3195
CGCTATCCATCCTGAGTTTTA	21	803	63.0838
ATGATCCGGTGAAATGTTCGG	21	801	62.9267
CCCGCCTTGCATCAACTGTT	20	800	62.8481
TTGCACGAGCACTGAATTCAT	21	798	62.691
ACTTCGAGTTTGTATAATTAGTCA	24	796	62.5339
GTCTGCCTGGGCGTCACGC	19	790	62.0625
TTCGACTAATAGTTATTATTT	21	789	61.9839
GCCGTCTTAGCTCAGTGGTA	20	783	61.5126
AAGTAGCATGCTTAAGACCGCAAG	24	782	61.434
TCGATCGACTGAGTCTGTGTGACT	24	775	60.8841
CTAACACACCGGTAGACTTGAAC	23	775	60.8841
AACTATGTCATGTTTCAATTGAAT	24	771	60.5699
AATCCTACAGAGCGTGCCA	19	767	60.2556
TAAAGCTGCCAGCATGATCTGG	22	766	60.1771
TTTTTGGCAACACTTTAACTTTA	23	764	60.0199
GATTTGACTAGGCATGTTGTGTCA	24	761	59.7843
TTACTAATTCATGATCTGGC	20	760	59.7057
TTCCGGCTATGAATAGTATTTT	22	758	59.5486
AACAAACACCATCGTGGCAAT	21	755	59.3129
AGATATATAAGTCAAATGAGTC	22	750	58.9201
TCGCTTGGTGCAGGTCGGGACCT	23	749	58.8415
TTTTCTATTGTAAATGTCTTCAAT	24	748	58.763
TGCTGGATTATGACTGAACGC	21	748	58.763
GTGGACGTGCCGGAGTGGTTATC	23	746	58.6059
TGAACCTGCGGAAGGATCATTG	22	746	58.6059
ATCCACAAGATAGTGTCATGTAGG	24	742	58.2916
TTGATATAACTATTCGTTGCGAAT	24	740	58.1345
TCACCGACCATATATATATCT	21	739	58.0559
TTGAGCCGCGCCAATATCACG	21	739	58.0559
TTTAAAGCAATGTTTTTCCTA	21	737	57.8988
GGATGCGATCATACCAGCACTA	22	736	57.8203
AGATTTATATGTTGTCAGTGTATA	24	734	57.6631
CTTTTCTAAAAGACAATTGGCC	22	734	57.6631
ATCAGATCAGTTAACGAAA	19	734	57.6631
AGACTTTGAAGATTTTAGACAG	22	731	57.4275
GTTTGCATATGTCAGGAGCTTT	22	729	57.2703
TCGCTTGGTGCAGGTCGGGAT	21	729	57.2703
TTTCCGGCTATGAATAGTATTT	22	725	56.9561
CGCTATCCATCCTGAGTTTT	20	725	56.9561
AATACAACTATAGCCAAGACA	21	724	56.8775
CAACCAATGACTATTCATGAT	21	722	56.7204
ATATAGGAATTCCTGAGCCCAAGG	24	717	56.3276
GAGGTGAATTGTATATGTATATA	23	714	56.0919
TTGCACGAGCACTGAATTCATC	22	713	56.0134
TCGCTGGCCTAAATTGTATAATT	23	710	55.7777
AAGTGCCTCTGTCTTTCGACA	21	709	55.6991
GAAATATGTTTTGCTATGCGA	21	708	55.6206
TTGCCACGATGATGTTTGTTG	21	708	55.6206
TTTAGTAGCTAGTTCATTAAGACT	24	706	55.4634
TACCTGGTTGATCCTGCCAGTA	22	705	55.3849
GCGCCTGTAGCTCAGTGGA	19	705	55.3849
CTAACAGTCCGGTAGACTTGAAC	23	704	55.3063
ATTTATGGCTATGAATTTGAGT	22	703	55.2278
AGGCCTAAGATCTAATTTTACATG	24	702	55.1492
TTTAAAAGTTGGATAGTTAAAGT	23	700	54.9921
ATTTTTGCTAGAGATAATAGTCT	23	698	54.835
ACAAACGACTCTCGGCAACGG	21	695	54.5993
GAAAAATAGCTCGACGCCAGG	21	692	54.3636
AATAGACTGTAGAACTGTAGTAAC	24	690	54.2065
GGATGCGATCATACCAGCA	19	690	54.2065
AATACAACTATAGCCAAGACAA	22	689	54.1279
TGGTGTTCAAATACAATTGCC	21	688	54.0494
ATCCAACTTTTAAATAAATAAACA	24	687	53.9708
CATGTGCCGACTTTGTTTCAA	21	687	53.9708
ATTCTGGTGTCCTAGGCGTAGAGG	24	683	53.6566
TTGGCCAAAGTCTATTTTGTTT	22	683	53.6566
GTCTTCTTCTATTTTATAACAGGT	24	680	53.4209
AACCTAGTTGAATGTTCAAAT	21	680	53.4209
TAATCGGTGTGACTATATATGT	22	679	53.3423
TGAGCCATTCCATAGATTCCA	21	675	53.0281
TTGCAGTTCTGGATAAGTGGC	21	672	52.7924
TGCCTGGCTCCCTGTATGCCA	21	671	52.7138
CAAACGACTCTCGGCAACGGATA	23	670	52.6353
ATTTGGCCAAAGTCTATTTTGT	22	666	52.321
ACAACATCATCGAACAACCTT	21	663	52.0854
TTTCTAAAAGACAATTGGCCTT	22	662	52.0068
ACTTATGTGTCGCTTAGGCCTG	22	658	51.6926
TAATAGGACCTTAGTATAGTATA	23	657	51.614
TTCCACAGCTTTCTTGAACT	20	657	51.614
TTGACAGAAGATAGAGAGCA	20	655	51.4569
ATATCAGCTCTAAATGACAAAGTT	24	654	51.3783
ACTAGTCGAAATCGCATATCAACT	24	654	51.3783
TTCCACAGCTTTCTTGAACTTC	22	651	51.1426
CATCGCATTTAACTCCATCCCA	22	646	50.7498
CTTAGTAATAGCATGTTCTCT	21	646	50.7498
CCGATCGTTCAAACATTTGGC	21	645	50.6713
TGGATCTTGATAGAATATGAAGCC	24	644	50.5927
GGCGGAGGGATTGTTGTCGTG	21	643	50.5142
ACATGTGCCGACTTTGTTTCA	21	643	50.5142
TTGAGTAGACTAAGTATCCATT	22	637	50.0428
AAAGCGTGGCCTAACGATCCT	21	637	50.0428
ACGATTGAAACCTGTCAAAGGAAC	24	633	49.7286
TTCAAGAAAGTTGTGGGAAA	20	631	49.5714
TTTGGATAAAAGTGCTGAAGT	21	629	49.4143
ATTGTATCATTAACCATTTCTTT	23	628	49.3358
CCGCCTTGAAGTACAATTTCCA	22	628	49.3358
CGACTCCGAGATGTTTGTGAA	21	628	49.3358
ACTACTCGGATAACCGTAGT	20	628	49.3358
CCTTTGTCGCTCCGATTCGTA	21	625	49.1001
TTGGCCTTTACTATTTACACAG	22	619	48.6287
AACAGACCGCTAGACTTGAAC	21	619	48.6287
GCGGGGCGAAGCCAGAGGA	19	619	48.6287
ATTTACTCGGACTTAAATATGAAT	24	617	48.4716
TCGAATCCTACTTGGGGAGCCA	22	616	48.393
ATTGTGTGTAGTTAAATGCATC	22	616	48.393
CGATCTTCAGCCTTAAGGAGGA	22	615	48.3145
TTAAGTTAGAAGGAACATGCCTCT	24	611	48.0002
AACAGACCGGTAGACTTGAACA	22	611	48.0002
TTTGTGGACGTAGGTCGATTGACC	24	610	47.9217
TTTTTGCTAGAGATAATAGTCT	22	602	47.2932
TTACGTTGGCCTTCGGGATCG	21	602	47.2932
AAATTTGGTTAGACTCTAAACGTG	24	598	46.979
CAAAAAACTTGCCAAATTGGTT	22	596	46.8218
GCATATATGTGAGATCATGTT	21	596	46.8218
ACTTTTTATGTAGCATGTTTAAGA	24	595	46.7433
TTTGGATCGAGTATATACAGGT	22	592	46.5076
TAACAGACCGGAAGACTTGAAC	22	592	46.5076
GGGGATGTAGCTCAGATGGTAGA	23	591	46.429
TTTTGAAGTATTGTGTCCAAT	21	590	46.3505
AATCGAACGTACTTAATGAACTA	23	588	46.1934
TCAACTGTGGGCTATCGATCAC	22	587	46.1148
TTGAGCAAGAAAGTCAGAGTT	21	587	46.1148
AACTAGACCAAACTCGACATTACG	24	584	45.8791
GTAATGCAATGGTTTGGTCGA	21	584	45.8791
ATGTTAGGCCAACTCCTCCAG	21	582	45.722
ATCAACGCTAAACTCGATCA	20	582	45.722
CCGGAAGCCGGGTTACGGT	19	582	45.722
TTTGTGGAAGTAGTTAGTCAAAGT	24	578	45.4078
CTTGTATCCATTTCATGTCATATG	24	577	45.3292
ATGGTCAAACGCTAAATAAATTTT	24	577	45.3292
CAAACGACTCTCGGCAACGGA	21	577	45.3292
TTTGTCGCTCCGATTCGTC	19	574	45.0935
GTTCGAATCCTACTTGGGGAGCCA	24	573	45.015
TCCTATTACGTTGGCCTTCGG	21	573	45.015
ACGACGTTGTTGGATTGTTACATC	24	572	44.9364
ATAAAAGTGCTGAAGTTGTTATGT	24	571	44.8578
AACAGACCGGCAGACTTGAAC	21	571	44.8578
ATAAAGAGATCTGACTGTATATAC	24	570	44.7793
TTGGCTGAGTGAGCCAAGG	19	570	44.7793
AATTAAGAAGGCTAAGTAAAAGTT	24	569	44.7007
TAGTTGGCCAACTCGGAATATCCA	24	569	44.7007
CTAACAGACCGGTACACTTGAAC	23	569	44.7007
CAAATCCGGGTGTCGCCTCCA	21	566	44.465
TTCGAATCCTACTTGGGGAGCCA	23	562	44.1508
AAATCCGGGTGTCGCCTCCA	20	561	44.0722
AATCGCTTGCTATGTCATATGACA	24	558	43.8365
GATGAAGAACGTAGCGAAATGCG	23	558	43.8365
TTAATGCCGCTAAAAGTTGTTTT	23	557	43.758
TTTAATGCCGCTAAAAGTTGTTTT	24	556	43.6794
ATATATAAGTCAAATGAGTCA	21	556	43.6794
TCCTCAGTAGCTCAGTGGTA	20	556	43.6794
CGACTCGGGGCGTGGACCAGCG	22	554	43.5223
ATGGCTATGAATTTGAGTTCTC	22	554	43.5223
CTTAAATTGACTATGTATGAT	21	553	43.4437
CCCGCCTTGCATCAACTGAA	20	551	43.2866
AGGCTCTGATACCATAATGAAGTG	24	549	43.1295
TCTGATACCATGTGAAATTAGGTC	24	547	42.9724
ACAAACGACTCTCGGCAACGGA	22	547	42.9724
CTAACAGACCGGTAGACTTCAAC	23	543	42.6581
TAACTTGGGCTTTGTTTTTCTT	22	543	42.6581
TCGCATTCCATAAGACCGTTT	21	543	42.6581
TCTTGGAAGTACACGTTCATT	21	542	42.5796
AAGTCAGACTGTCGTAAGCACGAT	24	540	42.4225
ACAAACGACTCTCGGCAACGGAT	23	540	42.4225
CAAACGACTCTCGGCAACGG	20	540	42.4225
TACTCCGGGGACATAGTTATC	21	538	42.2653
ACTAAGCCATTATATAAAGTCATT	24	536	42.1082
GGGTCCATAGCTCAGTGGTAGA	22	536	42.1082
TATTTCTGCAGCTTTGGAATT	21	536	42.1082
ACGTCTGCCTGGGCGTCACG	20	536	42.1082
TTACAAATGGATGAAGGTAGT	21	534	41.9511
TGAAGCTGCCAGCATGATCT	20	534	41.9511
AGGATCCACCACTGTGTAAACATG	24	533	41.8725
AAGACTATACAGGATGTGACGTGT	24	532	41.794
ATAGGTACTAGCCTTAGTTGAGGT	24	530	41.6369
CAACTTTGATTGCCACGATG	20	530	41.6369
AGCGTTTGGCCATAGATTTTCAAA	24	529	41.5583
ATTCCGACACTGTTTGATCAAACC	24	527	41.4012
ATACAATTGTATAATTCGCTGGCC	24	524	41.1655
TCAAACGAGGAAAGGCTTA	19	524	41.1655
AATGATTTGGCCCGAATTGCA	21	523	41.0869
ATAAAGTGCTATTTCGATACGAAT	24	522	41.0084
ATAATTCGCTGGCCTAAATTGTAT	24	519	40.7727
TTGACTATTAGCTTTTAAATTT	22	517	40.6156
ATGCAATAAAGTTACGTAGT	20	517	40.6156
AAGACTAAGAGCCTGTTTGGATTT	24	515	40.4585
AATCCGGGTGTCGCCTCCA	19	513	40.3013
TGGTATGCTTTGATTGGGAAAG	22	512	40.2228
TCTCATGGAGAGTTCGATCCTGGC	24	510	40.0657
TTGGCCATAGAATTTGAGAAACAT	24	510	40.0657
TCAAACGAGGAAAGGCTTACGGTG	24	510	40.0657
ATTTTTCCATAGTTGTTTCTG	21	510	40.0657
TTAACAGACCGGTAGACTTGAAC	23	509	39.9871
AGAATCGATACATGTCTAAGGT	22	509	39.9871
ATAGATGGCCTGCTGACTTAATCA	24	507	39.83
CCGACCTTAGCTCAGTTGGTAG	22	507	39.83
TGTGGCCTTAGAGCAAAGACT	21	505	39.6729
TTGGAGGTTAGAGAAAACGTC	21	505	39.6729
CATGATCTCACATATATGCCA	21	504	39.5943
GGGATGTTGTCTGGCTCGACA	21	503	39.5157
GACTCCGTGGCCCAATGGA	19	502	39.4372
GATGGCGTCAGATTGATATACGTT	24	500	39.2801
TTTGAGAAACATGCATGGGTC	21	500	39.2801
CTTGTGGTTTTAAACATGTCACA	23	499	39.2015
CCTAAATTGTATAATTCGCTGGCC	24	498	39.1229
TTTGGCCATAGATTTTCAAATATT	24	498	39.1229
CTAACAGACCGGTAGACTTG	20	498	39.1229
TTGGCCAAATGATGTCATTTTGAT	24	497	39.0444
TAACAGACCGGGAGACTTGAAC	22	497	39.0444
TTTTTTCAACAGAAATGTAGTT	22	496	38.9658
TGATTGAGTGCAGCGTTGATG	21	496	38.9658
ATACAATCACATGTCAATTGT	21	496	38.9658
ATGCGATTGACTGATCTAGACATC	24	494	38.8087
TCCGGCTATGAATAGTATTTTT	22	493	38.7301
TTTGTCGCTCCGATTCGTTT	20	493	38.7301
ATACTTTAAGGATGTAGTTTAAGT	24	491	38.573
AGTTACTAATTCATGATCTGGT	22	489	38.4159
ACTTGTCGTATTCATGATGTAACA	24	488	38.3373
CAATCACTTGGCCCGACGTCTC	22	488	38.3373
ATATACAAATTTCTGCTCATTTC	23	487	38.2588
AAATTGATTTAGCTATTGAAAAAT	24	486	38.1802
ACGCGTTTCCGACATGTTTGT	21	486	38.1802
GAAGCTAGCATGTAAAATGTT	21	486	38.1802
ACTCAAAGTTGGAAAACATATATG	24	485	38.1017
TTACTTTGAAAGCGTATCATG	21	485	38.1017
CAACCAATGACTATTCATGATTCC	24	482	37.866
TAGGACTTGTTTTATGATATT	21	482	37.866
ATTGACCTATAGCTTTTTAAG	21	481	37.7874
TTTGGCCTCAACTGTCAGTT	20	480	37.7089
ACCGAACCACGTTAAATCTTTGTG	24	479	37.6303
GGACTCGGATTAATTCTTGTATTT	24	478	37.5517
TTAACTAATGTCGGTAAAGACTTT	24	477	37.4732
AATATTTGTGATTGACCAAACAGT	24	477	37.4732
ATAAAAGTGCTGAAGTTGTTATGC	24	477	37.4732
ACCGGAAGCCGGGTTACGGTG	21	477	37.4732
AGACTTGGAAATTAGCATGCA	21	477	37.4732
TCTTTGCGTGTTGTCACAATG	21	477	37.4732
TTTCACCGACCATATATATAT	21	476	37.3946
GCAGCACCATTAAGATTCACA	21	475	37.3161
TGAGATGGTAATAACGGTGAT	21	474	37.2375
TTTTTGATTAAGGATCGATCATT	23	473	37.1589
AAAATGGATCCGTAACTTCGG	21	473	37.1589
TTCTTGGCTCAACTGGAATCT	21	473	37.1589
ATGTAAGGATATGACACATGAGCC	24	472	37.0804
TAATTCGCTATACATATACAGTT	23	472	37.0804
ACTCGCTGCCAATATGTTGGAC	22	472	37.0804
GGCAACTTGAGATCACATGTT	21	472	37.0804
AACTTTGGCCCTTGTCTGAGAGCA	24	469	36.8447
ATTACTTGACTCATGTTGATCTGA	24	469	36.8447
GGGGATGTAGCTCAGATGGT	20	469	36.8447
TTTGGTACCATTATGTCATGTA	22	468	36.7661
TGGTATGCTTTGATTGGGAAA	21	468	36.7661
NNAACAGACCGGTAGACTTGAAC	23	467	36.6876
TGGGTGACCGATAGCGAAGT	20	467	36.6876
TTAATTGTCGCTAAATATGTATTT	24	466	36.609
CAACAAAGAAGATTTTACCATA	22	464	36.4519
GCCGTCTTAGCTCAGTGGTAGAGC	24	463	36.3733
TTTTCTGTAGTTGTGGTAGATT	22	463	36.3733
CTTTGTCGCTCCGATTCGTA	20	463	36.3733
TTCGTATAGCTCTTGTTGTAGG	22	462	36.2948
TTGTCGCTCCGATTCGTCA	19	461	36.2162
GACTTTTAAATCTTGTGGTTCTA	23	460	36.1377
GCTCTCTATGCTTCTGTCAT	20	460	36.1377
TTTGGATCGTTTATCACGCTTA	22	459	36.0591
AAACTAACTGAAGTAGACAATGTT	24	458	35.9805
TGGGGCGTGGCCAAGTGGTAAGGC	24	458	35.9805
GAAATCAAAGTATTTTGGCCTCT	23	458	35.9805
ACAAACGACTCTCGGCAACG	20	457	35.902
CCGACCTTAGCTCAGTTGGTA	21	456	35.8234
CTAACAGACCTGTAGACTTGAAC	23	455	35.7449
TCGCTTGGTGCAGGTCGGGACCTA	24	454	35.6663
ATTACTTGACTCATGTTGATCTG	23	454	35.6663
TTAGGAACCGCATAATTCATG	21	453	35.5877
AACCAATGACTATTCATGATTC	22	452	35.5092
TTATTTATTTAAAAGTTGGATAGT	24	451	35.4306
TCCCGCCTTGCATCAACTGAAT	22	450	35.3521
TTGAATGTTGGGGAACGAACGTCT	24	449	35.2735
ATATAGACTTTTCTCGGATAGGCT	24	449	35.2735
CAAGTGTTGTCTTACCTACC	20	449	35.2735
TTGAGAACGTTGTTATGTAAAGAC	24	448	35.1949
CAAACGACTCTCGGCAACGGAT	22	448	35.1949
TACAATGTAGAGATCGTTTTG	21	448	35.1949
GTTCGAGTCCGAGTGGCGGCACCA	24	447	35.1164
AGTGCTGAAGTTGTTATGCCAAAC	24	447	35.1164
CTTTTGAGATCAAAGTCACT	20	447	35.1164
TTGTTGGTCCATTTTCAAACA	21	446	35.0378
TATTCCATGAGACTGTTTTTG	21	444	34.8807
ATACGTAGCTAGCTCAAAAAAAGT	24	443	34.8021
ATCGATACATGTCTAAGGTACG	22	443	34.8021
TTGGCCCTTGTCTGAGAGCA	20	443	34.8021
GAATTTCATTGAGTATGTTGTTGT	24	442	34.7236
AATCGACGGTCACTTAAAGTTGTC	24	440	34.5665
CTCTTTCAAACTCGTAGTTTTGGT	24	440	34.5665
TTAATGCCGCTAAAAGTTGTTTTT	24	439	34.4879
ATTCTGGTGTCCTAGGCGTAGA	22	439	34.4879
GATGCGATCATACCAGCACT	20	439	34.4879
AGCCTAAAGTCGACTTGTGAAATT	24	438	34.4093
GAATGGATGCAACAGACTGATT	22	438	34.4093
TTATTAGAGGTTCACGCCGCC	21	438	34.4093
AACTATTTTTTGCCAAGTCAAAAT	24	435	34.1737
ATTCCGATAGCCGGCTCCA	19	435	34.1737
TTGCCAAGGACTAGTCATTTAAT	23	434	34.0951
GTTTTGAAGTATTGTGTCCAA	21	434	34.0951
CGGTGGACTGCTCGAGCTGC	20	434	34.0951
AACTCTTAGACTATGATCGAAATT	24	433	34.0165
ACACTGTGTAGTCACGAATACAAC	24	433	34.0165
AGACCGGTAGACTTGAACT	19	433	34.0165
TTAACGAGGATCCATTGGAGG	21	432	33.938
AACAGACCCGTAGACTTGAAC	21	432	33.938
TTTCTAAAAGACAATTGGCCT	21	430	33.7809
GGACTCGGATTAATTCTTGTATT	23	429	33.7023
GGGGATGTAGCTCAAATGGTAGA	23	429	33.7023
TCGAGTTCGGATATTTGGATCG	22	429	33.7023
TCAGATCATGTGGTTGCTTCA	21	429	33.7023
AATGACTTAGTTTGATCAAAACCT	24	428	33.6237
ATTTAAAAGTTGGATAGTTAAAGT	24	427	33.5452
CCTAACAGACCGGTAGACTTGAA	23	426	33.4666
GAGCTCCTTGAAGTCCAACA	20	426	33.4666
GAAAAATAGCTCGACGCCAAGG	22	425	33.3881
GGGTGACCGATAGCGAAGT	19	423	33.2309
ACTTTTTATGTGTCATGTATAAGA	24	422	33.1524
ACTCCCTTTGTAACATATGTAACT	24	421	33.0738
ATAGGGATCCTCAGGAACGTC	21	421	33.0738
ATCGACTGTAGCAGGTAACCTGTC	24	418	32.8381
ACGGGGACGAGCCAGAGCATG	21	418	32.8381
TCCGTGTAGTTACAATGATT	20	418	32.8381
TTTGGATTGAAGGGAGCTCCA	21	417	32.7596
CAGACCGTTAGACTTGAAC	19	417	32.7596
CAAGCCTAGATATCATGTTACATG	24	416	32.681
AATCGACCTACGTCCACAAAGGAG	24	416	32.681
AGACAGAGATCGTATTATCGAATC	24	416	32.681
AGCTATCCATTTGGCCAAGTGGTT	24	416	32.681
TTCGTACGTAACTGTTAACACA	22	416	32.681
GAAAAATAGCTCGACGCCAGGATA	24	415	32.6025
ATGTCTGTTCAGTGAAATCTGTTC	24	415	32.6025
TCAAATCCGGGTGTCGCCTCCA	22	415	32.6025
ATCGCTTTTAGCAGTAATGTCAAA	24	414	32.5239
AATTTACTCGGACTTAAATATGAA	24	414	32.5239
CCGCTACAAAATCAACAATT	20	414	32.5239
TCCGTTGTAGTCTAGTTGGTTAGG	24	413	32.4453
TGATCTCACATATATGCCAAG	21	413	32.4453
GGTAGTTCGATCGTGGAATTTCA	23	412	32.3668
CTCATTTGACTTATATATCTTA	22	412	32.3668
TGCTCAAGTTGCTTGCAAGTTGTC	24	410	32.2097
CGATTCCCGCTACCCGCTCCA	21	410	32.2097
ATATAACATGTAGCTACAAATTGT	24	409	32.1311
GCGTTTGTAGTCCAACGGTTAGGA	24	409	32.1311
CCAATGACTATTCATGATTC	20	409	32.1311
AACTCATGTAGCCACAATGACATG	24	408	32.0525
CAATAAGAATGCTAGTTCTTACTG	24	408	32.0525
TAAAACTCGGTATTCCATTAGG	22	408	32.0525
ATTGGCTCTAGCTTAACTAATGGT	24	407	31.974
TCGCTTGGTGTAGGTCGGGAC	21	407	31.974
GCGTCTGTAGTCCAACGGTTAGG	23	406	31.8954
CGCTGGTAATATGTCATTGTC	21	406	31.8954
CAAATCCAGCTCGGCCCACCA	21	406	31.8954
CTTTGTCGCTCCGATTCGTTT	21	405	31.8169
TTCAAATCCTACAGAGCGTGCCA	23	404	31.7383
TTTGTATCCTATTCGAGCTTG	21	403	31.6597
TGTCGCAGATGACTTTCGCCC	21	403	31.6597
ATAGCCCTTGTTATGAAAGTAATT	24	402	31.5812
AATCACACGACATGTTTAAGACCA	24	402	31.5812
ATTAGAGTCTGACTAGTTTAAATT	24	401	31.5026
TCCGCTGTAGCACTGGCAATT	21	400	31.424
ATCTACTCGTATTCCATAAT	20	400	31.424
AAATCTGTTGTCTTGTTTTTCGCA	24	397	31.1884
TTGCCATAGCGTCTATATATAGT	23	397	31.1884
TTTATTTGTCTGTTCTAAGATT	22	396	31.1098
AACAGACCGGTAGACTTGTAC	21	396	31.1098
AAGGATTGGACTCAAGATAATTTG	24	395	31.0312
CTCGTATCAATGACATGGTTG	21	395	31.0312
AGGCCTAAGATCTAATTTGACATG	24	394	30.9527
TAGATATTTTTGAGTGAGCTTG	22	393	30.8741
GTTTCTATGCCAATAAAAGGAT	22	393	30.8741
TTCATGGACGTTGATAAGATC	21	393	30.8741
ACATTGGTACTTCTGCCGTCC	21	393	30.8741
TCCAAGATCTTTGACAACATG	21	393	30.8741
CGTTGGCCTTCGGGATCGGAGTA	23	392	30.7956
TTTGGGTCTTGAGCAAATTGCA	22	391	30.717
GTCCAAGAAAGCTGTGGGAAA	21	391	30.717
AACAGACCGGTAGGCTTGAAC	21	390	30.6384
TTTTGGTTGGACTAAAGAAATATT	24	389	30.5599
TACTCCCGTTACTGTTCGTGAAAC	24	388	30.4813
ACTTTGATACCATGTGAAATTCAA	24	388	30.4813
TGTGGGTGGGGTGGAAAGATT	21	388	30.4813
CCGGCTATGAATAGTATTTTTCGC	24	386	30.3242
TTGATCTATAGACCTGGTTTACCA	24	386	30.3242
CGCTTGGTGCAGGTCGGGACC	21	386	30.3242
CGGAAAAATAGCTCGACGCCAAGG	24	385	30.2456
TTTTTGTTTGCTATATGTGAAAGT	24	384	30.1671
AGGACTCATGTGTTTATTTATTTA	24	384	30.1671
AAAGGCCAACGAATTATACAATT	23	384	30.1671
AATTGGCCTTTACTATTTACAC	22	384	30.1671
ATATGTTCTCAGGTCGCCCCTG	22	384	30.1671
TGATTGAGCCGTGTCAATATC	21	384	30.1671
TTAACTAATGTCGATCAAGACTTT	24	383	30.0885
TAAGTTTTGGCGTTAGGTGTCAGT	24	383	30.0885
TTTGGTCTACCGATTGTCCATC	22	383	30.0885
TATTCTGGTGTCCTAGGCGTA	21	383	30.0885
AATCTTGTAGCTTTAAACATGCCA	24	382	30.01
GTATAATTAGTCATGTTTGTATA	23	381	29.9314
CATTTGACTTGACATGATGTTTA	23	381	29.9314
CGACTGTAGTGCATGAAATGCT	22	381	29.9314
TCGCTTGTTGCCTTAATGAAC	21	381	29.9314
ACCGGAAGCCGGGTTACGGT	20	381	29.9314
TTGTGGCCGACAGAGCATCTTC	22	380	29.8528
TTCTAAAAGACAATTGGCCTTT	22	380	29.8528
AAATATGCCTAACTGTTTAAATCC	24	379	29.7743
ACTCGATAGCTAGAAAAAATAGTT	24	376	29.5386
ATATGTGTCCTGTTTTCATAAT	22	376	29.5386
CCGATTTTGTGCATGAAAGTAA	22	376	29.5386
CCGCTTGGTGCAGGTCGGGAC	21	375	29.46
ATATATGAGCCACTTTTATAACGA	24	374	29.3815
AGTACTTTGATCATAGATGTTCTT	24	372	29.2244
ATATAGGAATTCCTGAGCCAAGG	23	372	29.2244
ATACCTATGAATATGTCTTCC	21	372	29.2244
TTTGTAACTCATGTAGCCACAATG	24	371	29.1458
CTAACAGACCGGTAGTCTTGAAC	23	371	29.1458
CGTTTGGCCATAGATTTTCAAAT	23	371	29.1458
ATTTGGCCAAAGTTTATTTTGT	22	371	29.1458
ATCGTGGCAATCAAAGTTGGAA	22	371	29.1458
CTAACAGACCTAGACTTGAAC	21	371	29.1458
ACTGACACTGTAGTTATTATACGT	24	370	29.0672
AAAGATAGACTTGTTTGAAATACG	24	369	28.9887
ATGTGGCCATAAAATAGGAGCA	22	369	28.9887
ATATTACTTGACTCATGTTGATCT	24	368	28.9101
GAATGATTTTGTAGTTCAATCGTT	24	368	28.9101
CTAACAGACTGGTAGACTTGAAC	23	368	28.9101
GGTAGTTCGATCGTGGAATTT	21	368	28.9101
CAAAACTTAAGACATGTCTTG	21	367	28.8316
AGGACGTTGAGTGATGTATTCGAC	24	366	28.753
CTAACAGACCGGTTGACTTGAAC	23	366	28.753
TAATTGGATCAAGGACTGGATT	22	366	28.753
CTTTCCGGCTATGAATAGTATT	22	365	28.6744
CGGCGAGACGAGCCGTTTATC	21	365	28.6744
ATTGAGGTGCGCGCAAGTTGACTC	24	363	28.5173
AGAAAAATCTAGATAGTCTGGAGT	24	363	28.5173
TGCTGGATTATGACTGAACGCC	22	363	28.5173
TCCATTGTCTTGACTAAAGTTT	22	363	28.5173
TTGGCTCATGGATTTTAGC	19	362	28.4388
TACTACTCGGATAACCGTAGT	21	361	28.3602
GAATCCTACTTGGGGAGCCA	20	361	28.3602
AACCCTTTGATCGCATGTGGTA	22	360	28.2816
AAGCGTGGCCTAACGATCCTT	21	360	28.2816
TGGATCCTACATACTGTTTTAAAC	24	359	28.2031
CCGCCTTGAAGTACAATTTCC	21	359	28.2031
AAGACCACTTATGTCATGTGACAA	24	358	28.1245
AGAATGTGTGTTAGACCTAAGATC	24	358	28.1245
CGTTGGCCTTCGGGATCGGAGT	22	358	28.1245
TAATCCGAATTATAGAGCTATG	22	357	28.046
TAGAAGTTGGAATCTTACCTG	21	357	28.046
ATAAAGCTGTGGGAAGATACA	21	357	28.046
AACAGACCGGTAGTCTTGAAC	21	357	28.046
AGTCAGACTGTCGTAAGCACGATC	24	356	27.9674
ATTAAGTTAGAAGGAACATGCCTC	24	355	27.8888
ATATCATCGGCCAACTCAAAATAG	24	355	27.8888
TTTTTCTTACGCTATGTAAGTG	22	355	27.8888
TTATTTTGGATCGTTTATCACG	22	355	27.8888
ATCGTTAACTAAGATCGAAAGATT	24	354	27.8103
TTGATCGGACTTAAATATGAATA	23	354	27.8103
CTAACAGACCGGTAGACTTGAAT	23	354	27.8103
GTGCTGAAGTTGTTATGTCAAAC	23	354	27.8103
AAGTCCTCGTGTTGCATCCCT	21	354	27.8103
AGATTGTTAACTAAGATCGGTAGA	24	353	27.7317
TGGATCTTGATAGAATATGAAG	22	353	27.7317
ATGACTCGTGAACATATGTAAACA	24	352	27.6532
TTGGAGTGCGTACTTGCTAGT	21	351	27.5746
AAAAAGCTATAGGTCAATTGA	21	351	27.5746
GCATACCTGTCGGGACCCGA	20	351	27.5746
GTGACACTAGCTTGAAAAAAAGTC	24	350	27.496
GGAAGCTAGCATGTAAAATGTT	22	350	27.496
ACTTCTGTGGCCTTAACATTGA	22	350	27.496
AACAGACCGATAGACTTGAAC	21	350	27.496
TTAGGATCTAGAATAAAATTTT	22	349	27.4175
TCGCTTCCTCACTTTTTATACAAA	24	348	27.3389
TTTTGGATTGAAGGGAGCTCTA	22	348	27.3389
TTTTCTAAAAGACAATTGGCC	21	348	27.3389
GATTTCATATAGTAGGATTGATGA	24	347	27.2604
AAGAGGAAGACCGCTATGTGTC	22	347	27.2604
ACTGTGATTTTAAACATGTCTCAC	24	346	27.1818
ACCGAACCATGTTAAATCTTTGTG	24	346	27.1818
TTTGGCCATGCGATATGATATTAT	24	346	27.1818
TTGTCGTAGCTGGACTTCTTG	21	346	27.1818
AATTGTCGCTAAATATGTATTTTT	24	345	27.1032
CTTGGGACCAAAGTCACCAAC	21	345	27.1032
TGACTTATTTAGCTGTTTGGCAAT	24	344	27.0247
ATAAACGTGGGAACTCTGTTC	21	344	27.0247
TGGGGCGTGGCCAAGTGGTAAGG	23	343	26.9461
ATAAATCTGTCTGACTATTTGTGT	24	342	26.8676
GCTTCTTAGAGGGACTACGGCCT	23	342	26.8676
TTGTCGCTCCGATTCGTAAA	20	341	26.789
GGGATTGTAGTTCAATTGG	19	341	26.789
TTTTTACATGATTGGCCGACAAAC	24	340	26.7104
TAATAGCTCCATACTGAATTTC	22	340	26.7104
CTATCGTTTTCACTTAATTCAT	22	339	26.6319
TTATAGCCTTGGCCGACAGGC	21	338	26.5533
TATCTGGTTCAGTTTGAGTTCC	22	337	26.4748
TGTGCCGACTTTGTTTCAACAT	22	337	26.4748
AAGACTCTACTAGACTCGTTCTTG	24	336	26.3962
TTGGAACGAAGTTTAAGAAAAGAA	24	336	26.3962
TCTGTGTTTGGGAAGTATGAC	21	336	26.3962
AAGTGGAAGTGCAGTGATGTATGC	24	335	26.3176
ATCGGAGTAATGATTAACAGGGAC	24	335	26.3176
ATAGGATCTTAGTATAGTATAAGT	24	334	26.2391
ATTAGTCGAGCTTCAATGCAGGTA	24	333	26.1605
TCACGTATGACTTATGTATCAATA	24	333	26.1605
TGCTAGCTCTTGTATAATAGTT	22	333	26.1605
TTTGTTGCTGGCTTCACTGTGT	22	333	26.1605
ACCGCAGAAGCATCAATGTCC	21	333	26.1605
TTGGCCATAGATTTTCAAATATT	23	332	26.082
TGTCCTGACCCATTAACCTTG	21	332	26.082
TTTGGCCATAGATATTCAAATATT	24	331	26.0034
TTAGACTTGACCGTGTAATTCTCG	24	330	25.9248
ATTTTGGTGAATGACTTTATATAA	24	328	25.7677
TCAAACGAGGAAAGGCTTACGG	22	328	25.7677
ATAAGCAACAATCTCTGTTCA	21	328	25.7677
AAACTTGTAGCCTTAAACATGCCA	24	327	25.6892
AAGGCCATAAGATTAAAGACATTT	24	326	25.6106
AAAGATCGACCTGTTTGAAGGACA	24	326	25.6106
ATAGGATCTTAGTTTAGCTAAGCT	24	326	25.6106
ATGGCTATGAATTTGAGTTCT	21	326	25.6106
CGTAGCTCAACATCAACATTG	21	326	25.6106
ATTCGCTGGCCTATTTCGCTGCAA	24	325	25.532
TTTGGCTAGACTGTATTGTTTGTT	24	324	25.4535
GAAATCCTTCTAGCAATATGTT	22	324	25.4535
AAAAAGATGCAGGACTAGACC	21	323	25.3749
AAACTCCGTTCCAAGTCAAACTAG	24	322	25.2964
TCTACATCGTATTCATGGATC	21	322	25.2964
CTAACAGGCCGGTAGACTTGAAC	23	321	25.2178
TAACTCGAACTTGTCTTTCGGT	22	321	25.2178
AGTGATCTCGAGACTTATATCGTC	24	320	25.1392
TGGCAACACTTTAACTTTAACTTT	24	320	25.1392
ACTTGAGAGTTTCCAAATATCTTC	24	320	25.1392
TAGTATAGGTATGTCAAGTATT	22	320	25.1392
CTATCCATTTGGCCAAGTGGTT	22	320	25.1392
AGGTCATCTAGCAGCTTCAAT	21	320	25.1392
AAAGACTTAGACTATGTTGAATAT	24	319	25.0607
GAAGTCCTCGTGTTGCATCCCT	22	319	25.0607
AATGACTTAAGGAAACTGCTAATA	24	318	24.9821
ATCTTTCGAGCCTCCATTGTT	21	318	24.9821
ATTGGCCTTTACTATTTACACA	22	317	24.9036
CGAGTCCGCTTATCTCCACCA	21	317	24.9036
TCACAACACGATCAACCATGTG	22	316	24.825
CTAGCCTAGGAAAACCATAGTT	22	316	24.825
TTAGCTTTGTAATAATATTCTT	22	316	24.825
CCAAAGACAATCCATGGAATA	21	316	24.825
CGCGTTTCCGACATGTTTGTG	21	316	24.825
TTTCCGGCTATGAATAGTATTTTT	24	315	24.7464
CCCGCCTTGCATCAACTGAATT	22	315	24.7464
ATGGATATTGACTATTAAATGAGT	24	314	24.6679
ATGCGAGTAGAGATTGTTGTA	21	314	24.6679
ATAGCTGAGTGACTAAATGAAATA	24	313	24.5893
CCTTACTCGAAGTCAACATTG	21	313	24.5893
ACTCAAGACTTAATTGTATTCATG	24	311	24.4322
AGATTTCGAGTTCAAGCCTTGAGT	24	311	24.4322
ATCCGATTGTAATACTTTAGACGC	24	311	24.4322
AATCCGATACATGACGTAACAAGT	24	311	24.4322
TTATATTGGACAATAGGCCTCC	22	311	24.4322
ATGCCATTGTACAGACTGAAGA	22	311	24.4322
CTCAAACAAGGAACAAAGCAA	21	311	24.4322
TTGTCGCTCCGATTCGTTTT	20	311	24.4322
ATCTTTAGACTATGATCGAAATCT	24	310	24.3536
CAAACGACTCTCGGCAACGGATAT	24	310	24.3536
TTTTGACGAGTCTCGGAAGCT	21	310	24.3536
ATCCAACTTGTAGTCAATTGAACA	24	309	24.2751
TAATAGGACCTTAGTATAGTA	21	309	24.2751
AAGACTAGTTTCATTGAAGGA	21	309	24.2751
TTTTTAATTCTTTTGTTGGTC	21	308	24.1965
ATTAAGAAGGCTAAGTAAAAGTTT	24	307	24.118
AGACGCCTTTGACTTGTCTTTTCA	24	307	24.118
ATTGGTCAAACGCTTTTAAAAGTC	24	307	24.118
CTCTGATACCATGTGAAATTAGG	23	307	24.118
TCCTCAGTAGCTCAGTGGTAG	21	307	24.118
GACTATGTTGCTCGGACTCTT	21	307	24.118
GTCGCTTTGGCCGAGTGGTTAAG	23	306	24.0394
TAACAGACCGGCAGACTTGAAC	22	306	24.0394
CCTTTGTCGCTCCGATTCGTC	21	306	24.0394
TTACTTGACTCATGTTGATCTGAC	24	305	23.9608
ATTGGTCGAAGCTTCTTTCAAGGA	24	305	23.9608
AACAAAGTAGCCAAAGACTGCG	22	304	23.8823
ATTTTCAAGCACTTTTGAGCCA	22	304	23.8823
AAGGAGTCTGACATGTGTGCG	21	304	23.8823
AATACTCGTAAAACATTTACG	21	304	23.8823
AAATTGTTCCTTCTCAAGTCT	21	304	23.8823
TCCGTTGAAATGTTTGACCCT	21	304	23.8823
AACGAGCTTATAGCCTTGGCC	21	304	23.8823
TGTTGGCTAGTTGAATATTCTATT	24	303	23.8037
GGATGCGATCATACCAGCACTAAC	24	303	23.8037
ACGGCGAGACGAGCCGTTTATC	22	303	23.8037
TGGTTCTTGCAATCTCTCGGT	21	303	23.8037
TGGTGACTTTGATCTCAAAA	20	303	23.8037
AATTCGCTGGCCTATTTCGCTGCA	24	302	23.7252
CTGTAGGTATTATTTTTTTTCTT	23	302	23.7252
TGGCTATGTAGATTAAATCTTT	22	302	23.7252
CTTAGTCTTTACAATAGCATG	21	302	23.7252
TAGGCCTAAGTGACACATAAGTG	23	301	23.6466
CTAACAGCCCGGTAGACTTGAAC	23	301	23.6466
GGTCCTGTAGCTCAGTTGG	19	301	23.6466
ATTCGCTGGCCTAAATTATATAAT	24	300	23.568
CAGCTTTTAAGTCAGTTTGACCAG	24	300	23.568
TTTTCTAACCATTTTATTCCTA	22	300	23.568
GAAGTTGTCATGGTCACTGTC	21	300	23.568
AACAGACCGGTAGCCTTGAAC	21	300	23.568
ATGCCGCTAAAAGTTGTTTTTGTT	24	299	23.4895
TTCTTGTGCTGTGTTTATCAAG	22	299	23.4895
CTGGAAAAGATCGTTCTTGCC	21	299	23.4895
GACCGCATAGCGCAGTGGAT	20	299	23.4895
TTGCGATTTCCAGCCTGAAGGA	22	298	23.4109
AGCTGCTGACCTATGGATTCC	21	298	23.4109
TGAAGTAACCCTTTCGTTATT	21	298	23.4109
CTTTGTCGCTCCGATTCGTC	20	298	23.4109
TCTATTCAATGCTAGGCCATAAT	23	297	23.3324
AGCTTGGCATATATGTGAGAT	21	297	23.3324
TCTAACAGACCGGTAGACTTGAAC	24	296	23.2538
CTCTCTATGCTTCTGTCATC	20	296	23.2538
GGTGGCTGTAGTTTAGTGGTAAGA	24	295	23.1752
GTTATAAAAGTGGCTCATATATG	23	295	23.1752
TTGAGACTGCCGTACTGTTAGC	22	295	23.1752
ACGCTTGGTGCAGGTCGGGAC	21	295	23.1752
ACTTGAGAAAGAACAATTTCA	21	295	23.1752
GAGAAAATCAGACAAATGGCG	21	295	23.1752
AGGTCGAACATACAATGAATC	21	295	23.1752
GGATGGAGTGAATGCGATAAG	21	295	23.1752
AGGGATGTGGCGCAGCTTGG	20	295	23.1752
TAGCCAAGGATGACTTGCCT	20	295	23.1752
TAGGAGTAAAACGTTACTGTGAGT	24	294	23.0967
TCTCTGACGATCATAAATATGTT	23	294	23.0967
GCGCTTGGTGCAGGTCGGGAC	21	294	23.0967
AGTAATGATTAACAGGGAC	19	294	23.0967
AAAGAGTCTGAGATCAATAACTTG	24	293	23.0181
ATTCGACGAAGAGTGTTACTGTTT	24	293	23.0181
ACCGCCTTGAAGTACAATTTC	21	293	23.0181
CGTTGTCAATGTTACTTTGCA	21	293	23.0181
AGTTACTAATTCATGATCTGCC	22	292	22.9396
TCACTTATGTGTCGCTTAGGCC	22	292	22.9396
ACTCCGAAGTTAAGCGTGCTT	21	292	22.9396
AATCTATGGCCAAACGCTAGCTAA	24	291	22.861
GACTTTTTAATCTTGTGGTTCTAA	24	291	22.861
AAATATTGTTGGCTGATTTTGATC	24	291	22.861
CTAACAGACCGGTAGACTTGAACC	24	291	22.861
TGAATCCTTCGGCTATCCATAAT	23	291	22.861
CCTACACCCGGCCGTCGGGGC	21	291	22.861
GTCCTCGTGTTGCATCCCT	19	291	22.861
GGGGATGTAGCTCAGATGG	19	291	22.861
ATCTAGCTTTGTTATTATTACAGT	24	290	22.7824
AAATCGCTTGCTATGTCATATGAC	24	290	22.7824
ATAGCCATCGCTGTTAAGAACAAC	24	290	22.7824
TTGGCTTGATTTAATTATTATA	22	290	22.7824
GTTGCTTCTTCAATTAGTGGA	21	290	22.7824
GGAGGGCGCGGCGGTCGCT	19	290	22.7824
ATCTTGATGATAACTATGTATAAT	24	289	22.7039
GCCTCCGTAGCATAGTGGTAGT	22	289	22.7039
GATTAAGTTGAATCACATGGC	21	289	22.7039
TTGCTTCCGACATGTATTAGT	21	289	22.7039
CGATCACTTGGCCTGACGTC	20	289	22.7039
TTACTTGTTCAGTAGCATGCAACA	24	288	22.6253
AAGGGTCAGGCTTGTTGAGAAACA	24	288	22.6253
CTAACAGATCGGTAGACTTGAAC	23	288	22.6253
CCGACCATATATGTTCAAAATG	22	288	22.6253
AAAGATGGTTTTTTGTTATTC	21	288	22.6253
ATTACGATAGGTGTCAAGT	19	288	22.6253
ATCTTGTGGCTCTAAATTAAAGTT	24	286	22.4682
TTGAACCGGACTAGCTATATCT	22	286	22.4682
TCCGCTGTAGCACTGGCAAT	20	286	22.4682
ATATTTCTTCGTGCCATCACAGGA	24	285	22.3896
AAATCAATGTCACTGTTCAAAAAC	24	285	22.3896
ATAGACGCTATGGGAAACCCTATT	24	285	22.3896
TCGATGATGGTAGCAGAGCAA	21	285	22.3896
TGGATCCGTAACTTCGGGAAA	21	285	22.3896
AATCTTGTCGTCTTAAAGATGCCA	24	284	22.3111
TTGTTTATGTTTGATTGCTTTAGC	24	284	22.3111
TATCTTTCGTGGTAAATTCGAA	22	284	22.3111
ATATACATGCCAATTAAAGACAGT	24	283	22.2325
AATAGGCCAGCGAATTATACAATT	24	283	22.2325
ACGATCGACTCAAGAATAACAAAG	24	283	22.2325
TTTTCCGATTGTCCATGTTAGC	22	283	22.2325
AATCACTTGTTACGTCATGTATCG	24	282	22.154
ATTTTGAGTTGGCCGATGATATCT	24	282	22.154
TGCTGAAGTTGTTATGTCAAACA	23	282	22.154
GCCGGCCGGGGGACGGACTGGGA	23	282	22.154
TTGGTGAGTAGAAAATATTTTCT	23	282	22.154
TGGTCAAGACATGTCATTTTGAA	23	282	22.154
TTTGGCCAAAAGTCTGTAAATT	22	282	22.154
CGAGTCCGTATAGCCCTACCA	21	282	22.154
ATTTCTTGAAGTAACCCTTTC	21	282	22.154
AATTCAATCATTCGTGATCGA	21	282	22.154
AGTGGACTAGATTATAACATGTGT	24	281	22.0754
ATATAACGATTGAACTACAAAATC	24	281	22.0754
TCCGTGCCCATATGTTTTTCGG	22	281	22.0754
TTCTCAGAGCACTTCATTGATG	22	281	22.0754
ATAAAAGACCGCTAGACACTCTGT	24	280	21.9968
TCCTCAGTAGCTCAGTGGTAGAG	23	280	21.9968
CGATTTTGTGCATGAAAGTAAA	22	280	21.9968
TAATGCTGGAACTTGCACACC	21	280	21.9968
TATTCAGAAAAGATCGTTGTC	21	280	21.9968
ATGGATTGTTGACCTAAATCGATA	24	279	21.9183
AACAAAACTTAGCTAAATTGTCTA	24	279	21.9183
ATTTAATAATGCCCGAACTCTTTC	24	279	21.9183
GCTCAGTGGTAGAGCGGTCGGCTG	24	279	21.9183
AGACGTGGCTATATATATCGCC	22	279	21.9183
ATCAGCCTCATGAAAACCTT	20	279	21.9183
TCAAAAAGGATAGCTAGTTTGACT	24	278	21.8397
ACGATTGAAACATGTCAAAGGAAC	24	278	21.8397
GTGTCCAATGTTTTCTAATCAAGT	24	278	21.8397
GGAAAAATAGCTCGACGCCAAGG	23	278	21.8397
CAAACTAAGCCATTATATAAAGT	23	278	21.8397
AGCTTCCTAAACCAATATCTT	21	278	21.8397
CGAATACGAACCGTGAAAGCG	21	278	21.8397
CGTCTGCCTGGGCGTCACG	19	278	21.8397
AATTTGGTTAGACTCTAAACGTGG	24	277	21.7612
GGAAAGTTAAAGTTAAAGTGTTG	23	277	21.7612
AGAAGAGACTTGGAAATTAGCA	22	277	21.7612
TTGCGATTTCCAGCCTTTAGGA	22	277	21.7612
AAAGATAGTCACTCGTATAACG	22	277	21.7612
TCTGAAATATGTTTTGCTATG	21	277	21.7612
ATGGGTAGCACAAGGATTAAT	21	277	21.7612
GCACAGAGTTGGGTCAAGTGGT	22	276	21.6826
TGTCAAAGAGGAAGACCGCTAT	22	276	21.6826
TATTGTTGGCTAGTTGAATATT	22	276	21.6826
CAACTTTGATTGCCACGATGA	21	276	21.6826
ACATGTGTTCTCAGGTTACCCCTG	24	275	21.604
TTTTGGTGAATGACTTTATATAAT	24	274	21.5255
TGCATATGTAGATGTTTGTGGT	22	274	21.5255
TTGTGTCCGACTAGCTTGCAAT	22	274	21.5255
TGAAGACTTGAGAGTAGCTTG	21	274	21.5255
ATTGCGATGATTATGTTCAACCCT	24	273	21.4469
ATTAAAGTTCGACTAATTCAGATT	24	273	21.4469
CTAAATTGTATAATTCGCTGGCCT	24	272	21.3684
TTGCTTCGTCTAAATTGTATTT	22	272	21.3684
CACTTAATTCATAGTCTATGTA	22	272	21.3684
TATTGGCCTGGTTCACTCAG	20	272	21.3684
AACTTACAAAGTCATCTTT	19	272	21.3684
ATAGGACCTTAGTATAGTATAAG	23	271	21.2898
ACTAAAGGTTAATCTTGTCAAG	22	271	21.2898
GAGAAGATTGTTAGATGAAGG	21	270	21.2112
ATCCTGGTACCGGAACGTGGCACC	24	269	21.1327
AGGCTATGTTGTAATATTATGAAT	24	269	21.1327
TGTTTGGCCATAGAATTTGAGAAA	24	269	21.1327
ATCGATAGCTTGTTAAATTTGACA	24	269	21.1327
GGGAAGTCCTCGTGTTGCATCCCT	24	269	21.1327
AAACGTGGGAACTCTGTTCAG	21	269	21.1327
CTAACAGACCAGTAGACTTGAAC	23	268	21.0541
ACTACATTTATGGCTATGAATT	22	268	21.0541
TCATTGTCGAAACCTGCACAGC	22	268	21.0541
TAATCCATAGCTGTAACAGGTT	22	268	21.0541
CAAACGACTCTCGGCAACG	19	268	21.0541
ATTGAAGCCTGACTATTTGTAATT	24	267	20.9756
ACGATTGAAACATGTCAAATGAAC	24	267	20.9756
AATTAGTCGAGCTTCAATGCAGGT	24	266	20.897
TGATTGGCCGACAAACTATTTACT	24	266	20.897
ATGTGGTCAACTTAAAACAGCTTA	24	266	20.897
ATAAGATCTTTTACCGTAGTAATC	24	266	20.897
ATGGCCTTAAACATGTCACATGGA	24	266	20.897
TCTCGGACCAGGCTTCATTCC	21	266	20.897
AAATCGTTCTGCTGTGCAGGT	21	266	20.897
AACAGACCGTAGACTTGAAC	20	266	20.897
GGGGATGTAGCTCAAATGG	19	266	20.897
AGGTAGCTTGACTTGACACGAAGT	24	265	20.8184
CTTTTCACGTGGCATGTTTAAGGT	24	265	20.8184
ATATTGGATAAGATTGTGTCACAC	24	264	20.7399
TTGGATAGTTATATGTTTTAGT	22	264	20.7399
TTCTTTCAGATCTGGACCTGTA	22	264	20.7399
CAACCAATGACTATTCATGATTCA	24	263	20.6613
AGTTACTAATTCATGATCTGGCT	23	263	20.6613
TAACAGACCGGTAGACTTGAACA	23	263	20.6613
TTCATCCGCTTTTCCCCTTCT	21	263	20.6613
TGTTGACTTCGAGTAAGGCCT	21	263	20.6613
AATGGATCAAGACAACAAATCAGT	24	262	20.5828
CAGATCATGTGGTTGCTTCACC	22	262	20.5828
AATTGTCGCTAAATATATATTTTT	24	261	20.5042
AAAATGGATCTTGAGCCTAACTCA	24	261	20.5042
TCGTACGTAACTGTTAACAC	20	261	20.5042
ATTGGATCAACTTATAATTTTAAA	24	260	20.4256
ACCTCGTGATTATGAAGTTCTT	22	260	20.4256
TTGGAATACCATCATCACCGT	21	260	20.4256
CAAAGTTTGAAGAGGTTGGAA	21	260	20.4256
ATAAAGTTGTCACTGAATTTGTCA	24	259	20.3471
AATTGGCCGACAAACTTTTTACAT	24	259	20.3471
GGAAAAATAGCTCGACGCCAGG	22	259	20.3471
ATCATGGAAGTTGGAACTTTA	21	259	20.3471
TGACAGAAGAGAGTGAGCAC	20	259	20.3471
CCGCAGAAGCATCAATGTCCC	21	258	20.2685
TATGTTCTCAGGTCGCCCCGG	21	258	20.2685
GTTGAGCTTAGTAACGTGGGCTTG	24	257	20.19
TCCTAGTTCGAGAAATACGCCACT	24	257	20.19
TTGCTTGGCATTGTTCTAAAA	21	257	20.19
AAATAGGTACCTGGCTTCTCC	21	257	20.19
AAAAGGCTATAGACATTCAATCAT	24	256	20.1114
ACAACTTTTCGGAATGTTACCGTT	24	256	20.1114
ATAAGTGAGTGTGATTCAGTCAGT	24	256	20.1114
TATTACGTTGGCCTTCGGGATC	22	256	20.1114
AGTTACTAATTCATGATCTGGCAA	24	255	20.0328
ATAGGACCTTAGTATAATATAAGT	24	255	20.0328
AGCGTTTGGCCATAGATATTCAAA	24	255	20.0328
ACTAGGTCATGAGTTCAAGACT	22	255	20.0328
AAATCGATATGCTTGTGATAGC	22	254	19.9543
TGCCGTAGATCTTTATATAGAA	22	254	19.9543
TGTTGTCCCGGTGATAGTAGT	21	254	19.9543
TACCTGCGGAAGGATCATTG	20	254	19.9543
ATAGACGCTATGGCAAACCCTATT	24	253	19.8757
TTTTAAGAGTTGTCACGTAAGATT	24	253	19.8757
ACTTATTCTGATATCATGTTGAAA	24	253	19.8757
TTATGTTGTGTTGTAATTTACAGT	24	253	19.8757
TAACAGACCGCTAGACTTGAAC	22	253	19.8757
TGAGTAGCTAAATTAATTTATT	22	253	19.8757
ACTCAAGGCTTGAACTCGAAATCT	24	252	19.7972
TTGGCTCATGTTGACTTGATACAC	24	252	19.7972
ATAAGTTTGGATTCTTTTTGG	21	252	19.7972
ATGCAATAAAGTTACGTAG	19	252	19.7972
ACGTTTGGCATAACAACTTCAGCA	24	251	19.7186
GTCGACAGCTTGAAAAAAAAAGTT	24	251	19.7186
GAACTCGTAACCTATAAATTACA	23	251	19.7186
GGTCCCGTAGCTCAGTTGG	19	251	19.7186
TTTGATCCGACATTTATTCAATAT	24	250	19.64
AAACATTGTTGGCTGATTTTGATC	24	250	19.64
TGGCCCATTGATCTTAGCTAGACT	24	250	19.64
TATTTTGGCCGATATACAATTAAT	24	250	19.64
CTGACGTGCAAATCGTTCGTC	21	250	19.64
GAGCTCCTTGAAGTCCAACAG	21	250	19.64
TTAATGTCGCTAAAAGTTATTTTT	24	249	19.5615
ATGGTCGCTTGAATCTGTTTCA	22	249	19.5615
CTGGGCTTGTATGTTTATTATT	22	249	19.5615
ATGGTTATCAATCTTGTTGTCT	22	249	19.5615
TGTTTATTACCATGTTTCACCT	22	249	19.5615
ATGTTCTCAGGTCGCCCCTG	20	249	19.5615
AAAGAGATTGTTTCCAATAGACCC	24	248	19.4829
TTGGTCAAGACATGTCATTTTGAA	24	248	19.4829
ATGTGTGTCTATTTGTTCAACTTT	24	248	19.4829
ATTCAGGTTTTAAGTAGGACATGA	24	248	19.4829
TTTTTGAAGCCAATGACTTTAATC	24	248	19.4829
TTAGCTAATGTCGGTAAAGACTTT	24	247	19.4044
TCTATTCAATGCTAGGCCATAATG	24	247	19.4044
ACGCTCAAAGTTGGAAGACATAGA	24	247	19.4044
AATCAATGTCACTGTTCAAAAACC	24	247	19.4044
TATTCTGGTGTCCTAGGCGTAGA	23	247	19.4044
GAAAAGCTTGGATATAATCCCA	22	247	19.4044
TGTTTGGGAAGTATGACAAGG	21	247	19.4044
TTGATGACGTGTGGAATGACA	21	247	19.4044
TTCGCTGGCCTAAATTGTATAATT	24	246	19.3258
CGTTTGGCCATAGATATTCAAAT	23	246	19.3258
TCTCTCCCTGATGTCAACATC	21	246	19.3258
AGACCGACGTTAAAATAAAATCAC	24	245	19.2472
TTAGCTATATATAAAATGTGTT	22	245	19.2472
AAGGACTTTCAAAGCTAATGTT	22	245	19.2472
ATTGGATTGAAGGGAGCTCTA	21	245	19.2472
GCGACCCCAGGTCAGGCGGG	20	245	19.2472
ACTCTGGTGGAGGCCCGCA	19	245	19.2472
ACTTGTTATGTCATGTTGCATATC	24	244	19.1687
GTGGTCAACTTAAAACAGCTTATA	24	244	19.1687
TTTATTTTATTTGTCTGTTCTA	22	244	19.1687
TTGGAATACCATCATCACCGTT	22	244	19.1687
CTCAACTCAAGAAAGTACCTG	21	244	19.1687
AGACACACTTATACTATACTAAGG	24	243	19.0901
ACCTTGATGATAACTATGTAAAAT	24	243	19.0901
TCCTATTACGTTGGCCTTCGGGA	23	243	19.0901
TTCTTGGTCCCGACTGTTGTT	21	243	19.0901
ATTCAGGATTTAGAGTCAGTGAGT	24	242	19.0116
AAAAAGCTAGTCCATGCCGGAACT	24	242	19.0116
GTTCAAATCCTACAGAGCGTGCCA	24	242	19.0116
TGGCCATAGATATTCAAATATTT	23	242	19.0116
GAGTAATGATTAACAGGGAC	20	242	19.0116
AATTCTAGTGAACGTTGTCTTCTG	24	241	18.933
ATGAATCCGACATGGCAAAATACA	24	241	18.933
TGACGAGCTAAAGAAAGAGTT	21	241	18.933
GGGGGTCGCAGTGACCAGGCC	21	241	18.933
AATGTAGAGATCGTTTTGGAC	21	241	18.933
TTAACTAATGTCGATAAAAACTTT	24	240	18.8544
TTTAATCTTGTGGTCTTAAACATG	24	240	18.8544
AGACTTAAAGTTGGAAAACATAAA	24	240	18.8544
AGACTCTTAAAGAATGTTGACATG	24	240	18.8544
ACTATTTTTTGCCAAGTCAAAATC	24	240	18.8544
TTTGGCTCTGCTATTAGTTTCAAT	24	240	18.8544
TCGCATTCCATAAGACCGTTTT	22	240	18.8544
CGAATTATCAGTTTTTTGTCC	21	240	18.8544
TGTGAGATGGTAATAACGGTG	21	240	18.8544
ACGCTCGTATCAATGACATGG	21	240	18.8544
CTACTCGGATAACCGTAGT	19	240	18.8544
AAGCTAGGCTCGTTGGGTCGGTCT	24	239	18.7759
CTAACAGACCGGTAGACTTGATC	23	239	18.7759
TTGGCCATAGAATTTGAGAAACA	23	239	18.7759
AATCCTACTTGGGGAGCCA	19	239	18.7759
ACGATTGGAACATGTTAAATGAAC	24	238	18.6973
CTAACAGACCGGGAGACTTGGAC	23	238	18.6973
TTTGCATTGAAGGGAGCTCTA	21	238	18.6973
GGGGATGTAGCTCAGATGGTA	21	238	18.6973
GGCTAAGTCGCCGCGACGG	19	238	18.6973
AACTTTAAACATGTCACATGAAAA	24	237	18.6187
ATTGAAGTCTGACTAATTTGAAAT	24	237	18.6187
TTGGCCTTTACTATTTACACAC	22	237	18.6187
TACTGTTGGTCCATGCATAGAC	22	237	18.6187
TTATAACTATAGTCATTATTAT	22	237	18.6187
TGCTCCGGAACAACCTAGTTTT	22	237	18.6187
TAACAGACCCGTAGACTTGAAC	22	237	18.6187
GTTCGATTCCGATAGCCGGCTCCA	24	236	18.5402
ATCAGATCATGTGGTTGCTTCACC	24	236	18.5402
GGTAGCCATATTTGTGGAAGTAGT	24	236	18.5402
ATTGCTGATCTTAACGGTGTGTTA	24	236	18.5402
ACTCTTAGACTATGATCGAAATTT	24	236	18.5402
ATTCTGGTGTCCTAGGCGTAGAG	23	236	18.5402
TTTTTGTTCACTGTGTTTTATC	22	236	18.5402
AAGGTTCGTCCACGGAGGGTG	21	236	18.5402
ATGATGCTTTTGGAATAACGA	21	236	18.5402
ATCGAGTCAAATTCTGTATCTGTT	24	235	18.4616
TAAAGCTAATTGTCAACACATATT	24	235	18.4616
TTGGCCATAGATATTCAAATATT	23	235	18.4616
ATCTATAGTTTAAATCCAAGACAT	24	234	18.3831
ATATCGATCTAGCAGTAATACTCT	24	234	18.3831
TTAATTTTTGTATGTTGTGCCTA	23	234	18.3831
TGAAGGTCCGAGGTTGAGGTT	21	234	18.3831
ACTATTAATAGAATCGTTGCTAAT	24	233	18.3045
AGGATTGCCCAAGACTTATAAGGA	24	233	18.3045
ATAACAAGACACGTAGAAAAAGCG	24	233	18.3045
CAAAACTCAGATTGTAAACAAGAC	24	233	18.3045
TCAAATGTTTGTGTTGGATTG	21	233	18.3045
TAGGCGTTGTCTGAGGCTAAC	21	233	18.3045
GCGAGTAGAGATTGTTGTACT	21	233	18.3045
TGTTTTCTAATCAAGTTGTAA	21	233	18.3045
TGGTGCAGGTCGGGACCTACC	21	233	18.3045
TAATTGGTTGCTAGATATTCT	21	233	18.3045
TACTGATGACAGTGTCGCAATAGT	24	232	18.2259
CTAACAGACCGGTAGACTTGAAG	23	232	18.2259
TTGTATATCGGCCAAAATAGCA	22	232	18.2259
TTGAGCCGTGCCAATATCACGT	22	232	18.2259
TCGCTTGGTGCAGGTCGGAAC	21	232	18.2259
ATCGACGAGTATGTTATACACACC	24	231	18.1474
CGATCACTTGGCCTGACGTCTCA	23	231	18.1474
AATTCGCTGGCCTAAATTGTATA	23	231	18.1474
ATCGATTAGAAGCAATGTCCT	21	231	18.1474
TCGCTTGGTGCAGGTCGGGCC	21	231	18.1474
ATCGTACTGTGCTCTTCAAAGAAC	24	230	18.0688
AAGAGAGCGAGATATCCGCGCCTC	24	230	18.0688
AGATCTATATTCATGACTTGAATT	24	230	18.0688
TAAAAGACGATTGGCCTTTTCT	22	230	18.0688
TCATCAACGCTAAACTCGATCA	22	230	18.0688
CGGTAGACCAAAATATTGAGCT	22	230	18.0688
AATGTCAAAGACTAAGAGCTT	21	230	18.0688
AAGACTAAGATGATCTAAACATGT	24	229	17.9903
AGATTCGACATGTACACAAATATT	24	229	17.9903
GTTCGATTCCCGCTATCCGCCCCA	24	229	17.9903
ATCAAATGTCATGTCTTCATGAGT	24	229	17.9903
TAGACTAAAGTCATATGTGGTTT	23	229	17.9903
TTCAAATCCGGGTGTCGCCTCCA	23	229	17.9903
CTTGGATTTAAACTATAGATATAT	24	228	17.9117
TTCATGTTGTCAAAGATCTTG	21	228	17.9117
ATTTAATTGTCCGATTTGACCGTA	24	227	17.8331
AATGCATTAGTCATTTGAAGCTTG	24	227	17.8331
GCTGGCCTAAATTGTATAATTCGC	24	227	17.8331
ACGATTGGAACATGTCAAAGGAAC	24	227	17.8331
ATTTGGCCTGTAATAAATGTATA	23	227	17.8331
CTTTACTAAAAGACGATTGGCC	22	227	17.8331
TTACTATTGGCCAACTATTCAT	22	227	17.8331
TTCTTCTTGTGCTGTGTTTATC	22	227	17.8331
GATTGTAGCCATTTTATGGAC	21	227	17.8331
TTGGAGTGTTTACTTGCCAGT	21	227	17.8331
AAAATAGCTCGACGCCAAGG	20	227	17.8331
ATACTATACTAAGATCCTATTACC	24	226	17.7546
AGACTAAAGTCATATGTGGTTTTT	24	226	17.7546
ATGACATGACGTTTAATATTAAGC	24	226	17.7546
AGACGGCCTGTCGACATATACG	22	226	17.7546
TTCCAAACATTGTAGCTATGGA	22	226	17.7546
TATTACGTTGGCCTTCGGGAT	21	226	17.7546
CGACCATATATGTTCAAAATG	21	226	17.7546
CGATCGACTGAGTCTGTGTGACTT	24	225	17.676
ATGCCGCTAATAGTCATTTTTGTT	24	225	17.676
AGGCAAGACAGAGATCGTATTATC	24	225	17.676
TAGATAGTAGTTAGCTAATTCT	22	225	17.676
TGCCGGTTGACTTGGGTAGTCA	22	225	17.676
TGATTTGGAGCGTAACATGCCA	22	225	17.676
AACAGGCCGGTAGACTTGAAC	21	225	17.676
TCAAAGAGGAAGACCGCTATG	21	225	17.676
GCCGCTATGGTGAAATCGG	19	225	17.676
AAGGTCGAGTACTTCTATGTATGA	24	224	17.5975
AGATACTTTGGTCGTTCAACCAGT	24	224	17.5975
CACTTTTATAATTGGTCATGTATA	24	224	17.5975
ACCTTGATGATAACTATGTATAAT	24	224	17.5975
GCCTCCGTAGCATAGTGGTAGTG	23	224	17.5975
CAAAGTCACCAACAGAGTGTC	21	224	17.5975
ATGCAATAAAGTTACGTAGA	20	224	17.5975
TTAGTTGGCCAACTCGAAATATC	23	223	17.5189
TCAAATCCTACAGAGCGTGCCA	22	223	17.5189
GTTTTCATTAATCAAGAACGAA	22	223	17.5189
TATCTTTATTGATCCATGCTG	21	223	17.5189
TCTTATGGAATACGAGTAGAT	21	223	17.5189
ACTTTGATTGCCACGATGATG	21	223	17.5189
TGGATCCGTAACTTCGGGA	19	223	17.5189
TTCATTGATCATGGTTGTGTTCTA	24	222	17.4403
AGAGGCGTATCCAGAATTTTGGTT	24	222	17.4403
ATAAATGTCGCTCTCTTTAAAGAG	24	222	17.4403
CTAACATACCGGTAGACTTGAAC	23	222	17.4403
AAAGAGGAAGACCGCTATGTG	21	222	17.4403
ATTTAGGATCTTCATAGTTAATGA	24	221	17.3618
ACGTGGAAAGTTAAAGTTAAAGT	23	221	17.3618
ATTCGTTTGCTTATTATAGGTA	22	221	17.3618
TTGGCATCGACGAACAGTGATT	22	221	17.3618
TGAGACGGCCTGTCGACATATA	22	221	17.3618
TCTGGATGACACAGGTGCCACT	22	221	17.3618
AAGACCGCTATGTGTCATACAC	22	221	17.3618
TTGCCATGTTTCTCAAACACG	21	221	17.3618
TTACTAAAAGACGATTGGCCTT	22	220	17.2832
CCCTTTGTCGCTCCGATTCGTA	22	220	17.2832
ACCTTCCAAAAATCATATCTT	21	220	17.2832
TCGCGGCGACGTGGGCGGT	19	220	17.2832
ATAACTTAGTTGATCTGAACCTA	23	219	17.2047
TTCGAGTCCGTATAGCCCTACCA	23	219	17.2047
CTCTTTCAAACTCGTAGTTTTGG	23	219	17.2047
GCGTCCATTGTCTAATGGATA	21	219	17.2047
ACTCGTCTCAAACATGTTGCT	21	219	17.2047
AATTTACTCGGACTCCAATGTGGA	24	218	17.1261
TATATATAGACGCTATGGCAAACC	24	218	17.1261
ATCGTTAACTAAGATCGGAAGATT	24	218	17.1261
AGGACTTGTAGATGAAAAAGAGGA	24	218	17.1261
GACTTCGAGTTTGTATAATTAGT	23	218	17.1261
TACTAGGCTGTGTCTGGATGCT	22	218	17.1261
ACTTGAGAGGTGTAGTATA	19	218	17.1261
ATTGAACATGTAGACACACGTATC	24	217	17.0475
AAATATTGAGTCGTTGTCTGATTA	24	217	17.0475
CTCTGATACCATGTGAAATTAGGT	24	217	17.0475
TATCCGTATTAAAGCTTGATCTTT	24	217	17.0475
CAGACCATATATGTTCCAAGTG	22	217	17.0475
CGAACAATACAATCACATGTC	21	217	17.0475
TGGAACAATGTAGGCAAGGGA	21	217	17.0475
AGTCCGTATAGCCCTACCA	19	217	17.0475
AAGCAAATCTATGTTGTTCAGACT	24	216	16.969
ATCCTAACAGACCGGTAGACTTGA	24	216	16.969
TAGTTGGCCAACTCGAAATATCCA	24	216	16.969
TTGGTTATTCGACATTGTAAAAGT	24	216	16.969
CAATTGTTTGTCAGGCTAAGATC	23	216	16.969
TACTCGTATTCCATAAGACT	20	216	16.969
TTGCCACGATGATGTTTGTT	20	216	16.969
AAGGTGACGACCATTCTGAAAGAT	24	215	16.8904
TAAAATAAGTCAAAAATCAAAAGT	24	215	16.8904
TTTGGCCATGTAATATCATATTAC	24	215	16.8904
AAGTTTGTTGGATCTTTATCGCTT	24	215	16.8904
TTAGCAATATTGGAATACCATCA	23	215	16.8904
TTCGATTCCGATAGCCGGCTCCA	23	215	16.8904
ATCTCATAATTTACGATCAATT	22	215	16.8904
TTTTGGATTGAAGGGAGCTCT	21	215	16.8904
ATCCTACTTGGGGAGCCAAGG	21	215	16.8904
ATCTAGAAATCCAAGCCAGCT	21	215	16.8904
ATGAGCTGGCTTGGATTTCTA	21	215	16.8904
ACTCCGATCTAAGTGTCTTACTTT	24	214	16.8119
ATTCAAACATAGTTAACGTTCAGA	24	214	16.8119
ACCTTGATGATAACTATGTAAATT	24	214	16.8119
TTGGTCAATTTTCCTATCTTC	21	214	16.8119
TCTACTCGTATTCCATAAGAT	21	214	16.8119
TGATTGCCACGATGATGTTTG	21	214	16.8119
TGACTTGAGAGGTGTAGTATA	21	214	16.8119
AAATAGCTCGACGCCAAGG	19	214	16.8119
ATAATTATATAAACACTGAACCGC	24	213	16.7333
GAAGTTTTTATGTTATTTCGTACT	24	213	16.7333
ATTTGCGGTTGGCCAAACAATAGA	24	213	16.7333
AATACAATCTTAGCCAAACATTGT	24	213	16.7333
AAAGCCACTGACTTCGAAAACTAG	24	213	16.7333
ATTTCAAAAATGTAGCATGAAAGT	24	213	16.7333
TCGTGATTGGTCAGGATTCATG	22	213	16.7333
TTTGGTGAAGCTTTGTCTTTA	21	213	16.7333
GAGAAAATAAGAGTAAGGGCG	21	213	16.7333
CAAATCCTGTCATCCCTACCA	21	213	16.7333
TGACATGTGATTGTATTGTTC	21	213	16.7333
TTGTAAGCGGCTTTAGCAAGG	21	213	16.7333
AAACATAACGTAACTATTGAGAGT	24	212	16.6547
AGTGCTGAAATTGTTATGTCAAAC	24	212	16.6547
CGGAAAAATAGCTCGACGCCAGG	23	212	16.6547
TCTTGACGTACTGAGTCTATTC	22	212	16.6547
GCTGGCCTAAATTGTATAATT	21	212	16.6547
AATTGACTATGTATGATTATT	21	212	16.6547
TTTTCAGCAAGGAACATGTCTGTT	24	211	16.5762
ATGGATCCGATATTTAATAAATGT	24	211	16.5762
GTATAATTTGAATTGAAGATCGTT	24	211	16.5762
TTGAAGCTCGACTAATTTAAATT	23	211	16.5762
TGTAAATTCCTAGGACATTGTC	22	211	16.5762
GGAGAGATGGCTGAGTGGACTA	22	211	16.5762
CAACAGACCGGTAGACTTGAAC	22	211	16.5762
AACAGACCGGTAGACTTGGAC	21	211	16.5762
ATCTAAGCCAACTGCAATCACATG	24	210	16.4976
TTTGGCCATGTGATATCATATCAC	24	210	16.4976
TTTGGATAAAAGTGCTGAAGTTGT	24	210	16.4976
ACTTAACTAATGTCGGTAAAGACT	24	210	16.4976
ACTTGAGAGCTGAAATATAGTTCA	24	210	16.4976
ATGGAATCTGATTAATGTGAAATT	24	210	16.4976
TCTTGCCAATACCGCCCATTCC	22	210	16.4976
CGTAGCTCCGCATATTTATAGT	22	210	16.4976
TCCGCTGTAGCACTGGCAATTC	22	210	16.4976
GTCGCTTTGGCCGAGTGGTTAA	22	210	16.4976
CAGCTAGTCCGGTTCAAACGGT	22	210	16.4976
TTGATTGCCACGATGATGTTTG	22	210	16.4976
TATATGCCAAGCTTGTTTTTG	21	210	16.4976
TACCTGGTTGATCCTGCCAG	20	210	16.4976
TGAGAACGTTGTTATGTAAAGACA	24	209	16.4191
AAAGTAGTTCTACGTTTCACCACA	24	209	16.4191
ACTTACTAATTCATGATCTGGC	22	209	16.4191
CATACTCCTGCTAATATGTTTT	22	209	16.4191
CGATAGCTGATCTTTCTCTTC	21	209	16.4191
ACCGATGTGAGACTTTTGTCATTC	24	208	16.3405
AACGGACTCTTATACATGTATTAG	24	208	16.3405
GTTATGCGTTTGGATAAAAGTGCT	24	208	16.3405
ATTTTAGGTTATTAGTTTGCTATT	24	208	16.3405
GCTCTCTATGCTTCCGTCATCC	22	208	16.3405
AAAGCGTGGCCTAACGATCCTT	22	208	16.3405
TGATTACATGTAAATCGTTGT	21	208	16.3405
AACAGTCCGGTAGACTTGAAC	21	208	16.3405
CTTTGTCGCTCCGATTCGTT	20	208	16.3405
ACCGGAAGCCGGGTTACGG	19	208	16.3405
ATACAAGTTTAAGTGTCTATTTGT	24	207	16.2619
AATAACTATAAGTTGAGTGACTAT	24	207	16.2619
GTTCAAATCCAGCTCGGCCCACCA	24	207	16.2619
CGTTTGGATGGGCTTAATAAAAG	23	207	16.2619
TTGGTATCTCTGGTTGTTGCCC	22	207	16.2619
CATAAACATCTGTGGCTTGGTT	22	207	16.2619
CGATTCCGATAGCCGGCTCCA	21	207	16.2619
ATAGGACCTTAGTATAGTATA	21	207	16.2619
GGGATTGGTGAGTTGGAAAGC	21	207	16.2619
TAGATCATTGCAATTGTTGGT	21	207	16.2619
AAGACTCCGATTGTCATGTAAGAT	24	206	16.1834
TTGGCCATAGATATTCAAATATTT	24	206	16.1834
TGCGATCTTCAGCCTTAAGGAG	22	206	16.1834
TTCAAGTCTGGTTGTTGACTGA	22	206	16.1834
AAAAATAGCTCGACGCCAAGG	21	206	16.1834
TGAAGTTGTTATGTCAAACA	20	206	16.1834
AAGTTGCTTGCAAGTTGTCTTCAA	24	205	16.1048
ATGATTGTTACAGAGATGTCTGAC	24	205	16.1048
TTGTGTCTCACTATGTATTTTCT	23	205	16.1048
GTGGACAAGTAATCATTTAAACT	23	205	16.1048
TTGTATCCATTTCTTGTTAAGA	22	205	16.1048
TTTCTGATTTGGTTCATTGAGT	22	205	16.1048
ATTACGTTGGCCTTCGGGATC	21	205	16.1048
AAGGATCATTGTCGAAACCTG	21	205	16.1048
ACTAATAACTTGTAGCAAGTAAAT	24	204	16.0263
ATAATTCGCTATACATATACAGTT	24	204	16.0263
TTAATTGTCGCTAAATATATATTT	24	204	16.0263
ATAAAATGTAGCTATTTAAGAAAT	24	204	16.0263
GTTCGAGTCCGCTTATCTCCACCA	24	204	16.0263
ACAAACGGCTCACATATACCCCTG	24	204	16.0263
TATGTGTCGCTTAGGCCTGCCT	22	204	16.0263
TCTTTATAACTATAGTCATTAT	22	204	16.0263
TTGGCATATATGTGAGATCAT	21	204	16.0263
TTAACGTGGTTCGGTCAATCGACC	24	203	15.9477
ATGTAGAAAACACTTGTCATTCGC	24	203	15.9477
ATAAGTGTGTCTCTGAGATTTCGG	24	203	15.9477
AAAAATCGACACGTATCTATTATG	24	203	15.9477
ATTACTTGAGTCATGTTAATCTCG	24	203	15.9477
CTAACAGACCGGTAGACTTGAGC	23	203	15.9477
ATTGTCGAAACCTGCACAGCAG	22	203	15.9477
AGATCTTTTACCGTAGTAATC	21	203	15.9477
TGCGAGTAGAGATTGTTGTAC	21	203	15.9477
TTTCTATTTTGAGTTGGCCGATGA	24	202	15.8691
AGATCTTTTACCGTAGTAATCACA	24	202	15.8691
ACGATTCTAAGTTGTTCATTCGAG	24	202	15.8691
ATACAAGTGTATAATTCGCTGGCC	24	202	15.8691
TTTGGCCGATATACAATTAATACT	24	202	15.8691
AGGTCGACGCGGGCTCTGCCCGT	23	202	15.8691
TTAGCCAGAGGTAGGCCTAAGT	22	202	15.8691
ATGGCCGACAATGACTATGACT	22	202	15.8691
GCTCTCTATGCTTCCGTCATC	21	202	15.8691
AATCGCTTGGTCTTAAATATGTCA	24	201	15.7906
AAAAATGACATGTAGGACATGTGT	24	201	15.7906
ATTGGAGTCCGATTAAATTTAAAT	24	201	15.7906
GTGACACTAGCTTGAAAAAAAAGT	24	201	15.7906
ACTTGCGTGGATCTTTTTGACGTG	24	201	15.7906
ATTTACTTGAACTAAAGTCCATGT	24	201	15.7906
TATCTGGCCGAAATTAAAAGAAAT	24	201	15.7906
TTTAATGTCGCTAAAAGTTATTTT	24	201	15.7906
ATGTCACTCGTTAAAATTTTAGCT	24	201	15.7906
CTAACAGACGGGTAGACTTGAAC	23	201	15.7906
TTTTGGATCGTTTATCACGCTT	22	201	15.7906
CGAGTTACTGAAGTTGTTGTG	21	201	15.7906
TCAAACGAGGAAAGGCTTAC	20	201	15.7906
ACAGACCGGGAGACTTGAAC	20	201	15.7906
AGCGTTTGGCCATAGATTTCCAAA	24	200	15.712
AACCTTGATGATAACTATGTAAAT	24	200	15.712
ACGCTAGCTTAGTTATTTTAACTT	24	200	15.712
ACTGACGATTGGAACATGTCCAAC	24	200	15.712
CTAACAGACCGGTAGAGTTGAAC	23	200	15.712
TTGAACCGGACTAGCTGTATCT	22	200	15.712
TTATTATTGGATTGTCTGAGTG	22	200	15.712
ATCTGTGGCTTGGTTTAGACCA	22	200	15.712
TTATACTAGTTTTGTAAAATT	21	200	15.712
AAATCCAGCTCGGCCCACCA	20	200	15.712
AAACACGATTGGCTGATGCAGAAC	24	199	15.6335
AAATCTGATTGGCCGAAGGGAGTC	24	199	15.6335
ACGATTGGATCATGTTAAAGGAAC	24	199	15.6335
AGGACTGAGTAGCCTCCGAGAATC	24	199	15.6335
GTATAATTAGTCACGTTTGTATA	23	199	15.6335
CGCTGGCCTAAATTGTATAATTC	23	199	15.6335
TTCAAATCCAGCTCGGCCCACCA	23	199	15.6335
CGGAGTAATGATTAACAGGGAC	22	199	15.6335
GATTGCCACGATGATGTTTGTT	22	199	15.6335
TTAGATTGTCTTGAATATGAGT	22	199	15.6335
CAGCCAAGTTGTTTGAATGGT	21	199	15.6335
CGAGAAGGTGGCTTGTTTCTG	21	199	15.6335
TACTTGTGGATTGCTAATGGT	21	199	15.6335
TTACCCACCTTGTCAAGTATT	21	199	15.6335
ACTCAAGGCTTGAACTCGAAATCA	24	198	15.5549
GTGATACTTTTCTATGTAGTCAGT	24	198	15.5549
ACTATCTGTGTCATGTCAGCACTT	24	198	15.5549
TTCGAGTCCGCTTATCTCCACCA	23	198	15.5549
AAAAAGGTTGGCATGTTTCGCC	22	198	15.5549
GCCTGGGCGGAGCGGCCGTC	20	198	15.5549
AATAGCTCGACGCCAGGATA	20	198	15.5549
ACAGACCGGAAGACTTGAAC	20	198	15.5549
AACAGACCGGTAGACTTGA	19	198	15.5549
AGACTTTTTAATCTTGTGGTTCTA	24	197	15.4763
TTTCCGATCAAACTTGAATTGTTT	24	197	15.4763
AAGTCGACTTGTGAAATTACACTA	24	197	15.4763
AAGATCGACCGACTCTCTGAAATT	24	197	15.4763
ATGACTGAAATTTTGGCTAGACTC	24	197	15.4763
TTAGTATAGTATAAATGTGTCTCT	24	197	15.4763
CTAACAGACCGGGAGACTTGCAC	23	197	15.4763
CATAGCCTGAACCTGCATCGTG	22	197	15.4763
ACTGAGATTCAGCCCTTTGTC	21	197	15.4763
ACCTGCGGAAGGATCATTG	19	197	15.4763
CCTACTTGGGGAGCCAAGG	19	197	15.4763
TGAAGTAAGAAGGTTCACCATAGC	24	196	15.3978
ACGGACTCAGAATTTTCGTTCAGG	24	196	15.3978
ACATAACTAATCGTAGTCGCGGTT	24	196	15.3978
ATGAGTCTGAATGTTGTTAAGAGT	24	196	15.3978
CTTTCTAGGTTTGTTTTGCTAGCT	24	196	15.3978
TTGGAACGAATGTTAAGAAATTAA	24	196	15.3978
GGAAGTCCTCGTGTTGCATCCCT	23	196	15.3978
TATTGGCCGACACACTTACTAT	22	196	15.3978
TTGTCTCAAAGATTAAGCCAT	21	196	15.3978
TGGGGCGTGGCCAAGTGGTA	20	196	15.3978
ATTATGAGCCTTGACTTTAGATGT	24	195	15.3192
TCCTTTCCGGCTATGAATAGTATT	24	195	15.3192
GTAAGCTAGCTTTTGAAATTAAGT	24	195	15.3192
TTGGAACGGAGTTTAAGAAAAGAA	24	195	15.3192
ACCGAATTGCCTATGTCAAGCACG	24	195	15.3192
ATGGTTTGATGCTGAATGATGATC	24	195	15.3192
TCGTAGCTCAACATCAACATTG	22	195	15.3192
AGACCGCTATGTGTCATACACA	22	195	15.3192
GGTGCACGACATGCTTTATGCA	22	195	15.3192
TACTAAGTTGATTAAAACCATT	22	195	15.3192
AATGGATCCGTAACTTCGGGA	21	195	15.3192
ACAATACAATCACATGTCAAT	21	195	15.3192
TTGTTAAGGACTCTAATCGGC	21	195	15.3192
TTTGGCCTCAACTGTCAGTTA	21	195	15.3192
AATCCTATTGGACGCACCA	19	195	15.3192
ACCGGGACGTGGCGGTTGACGGCA	24	194	15.2407
ATAACTTGTAGCAAGTAAATTACA	24	194	15.2407
TTCATGGACGTTGATAAGATCCAT	24	194	15.2407
ACCGATCTGGAACTGTTGTAAAAT	24	194	15.2407
AAGGCATCGGCGTCGTCGCACGA	23	194	15.2407
TCCTTGTAGCTTTTGGGTTATA	22	194	15.2407
AACAGCCCGGTAGACTTGAAC	21	194	15.2407
TACTCGCATTCCATAAGACCG	21	194	15.2407
GACTTGAGAGGTGTAGTATA	20	194	15.2407
ATTTTATGTCAGATCAAAACATGA	24	193	15.1621
GCTTCCGTAGCATAGTGGTAGTGC	24	193	15.1621
AATTCCGACATGATCAAATAGTCA	24	193	15.1621
TGGAACGAAGTTTAAGAAAAGAAA	24	193	15.1621
ACCGGAAGCCGGGTTACGGTGCC	23	193	15.1621
CTAATAGACCGGTAGACTTGAAC	23	193	15.1621
TGGCCACATGGCGTAGTAAGCC	22	193	15.1621
AACAGACCGGTAGACTTGAACC	22	193	15.1621
TCTGTGAATAATTCCCTAGGG	21	193	15.1621
ATGTAATCATTGAGCTTGGGT	21	193	15.1621
CCAATGACTATTCATGATT	19	193	15.1621
ACGTAGTTTACAAATATATAAATT	24	192	15.0835
CTGATACCATGTAAAATTAGGTC	23	192	15.0835
TTTGAAAAAGAGGATTCCGGG	21	192	15.0835
CGCCTTGAAGTACAATTTCCA	21	192	15.0835
TGCCACGATGATGTTTGTTGC	21	192	15.0835
AAATATTGGATCGACTTGATAAGA	24	191	15.005
CGAATCCTACTTGGGGAGCCAAGG	24	191	15.005
TACAATGTAGAGATCGTTTTGG	22	191	15.005
GCCGCTATGGTGAAATCGGTA	21	191	15.005
TGGCAAGCATCTTTGGCGACT	21	191	15.005
TATGTGAGATCATGTTAGGTG	21	191	15.005
TTGTCGCTCCGATTCGTAAAA	21	191	15.005
GCACCCGTAGCTCAGCTGGA	20	191	15.005
GGGGGTCGCAGTGACCAGGC	20	191	15.005
TTATCCGACCCATTTTTAATAATT	24	190	14.9264
ATTCGTTGGCCTAAATTGTATAAT	24	190	14.9264
GAAAGTTGGTAGCCATATTTGTGG	24	190	14.9264
ATGACAGATAGCTTAGACAGTAGT	24	190	14.9264
ATTTCTTAATCAAAGGCCTTGAGT	24	190	14.9264
TGACGAGTTGTGATAGTTCATA	22	190	14.9264
TTGGCCTTTTCTATTTACACAG	22	190	14.9264
AATCGGTGTGACTATATATGT	21	190	14.9264
TGCGGAAGGATCATTGTCGAA	21	190	14.9264
AGGAGTCTGACATGTGTGCG	20	190	14.9264
GCAGCACCATTAAGATTCAC	20	190	14.9264
AGGACTCATGTATTTATTTATTTA	24	189	14.8479
ATACAGTTTTATGTTTGCTATGGA	24	189	14.8479
TCTTTACTAAAAGACGATTGGCCT	24	189	14.8479
TTCTTCTTATTGATGTCATCCATG	24	189	14.8479
ACTTCGAATTTGTATAATTAGTCA	24	189	14.8479
ACTCGTAACATGTTTAATGTGACA	24	189	14.8479
ATCAATTGAACAATTAAGATCGCA	24	189	14.8479
TTAACATTGCTAATGTCGCAGG	22	189	14.8479
TTGTCCACACCTAATGTCATAG	22	189	14.8479
TAACAGACCGGTAGACTTGTAC	22	189	14.8479
ATCGTGGCAATCAAAGTTGG	20	189	14.8479
CTTTTTCATGCGTTCAGTTGAATT	24	188	14.7693
ATCCAACTTTTAAATAAATAAATA	24	188	14.7693
AAACTTTGACTCTGCTACTGTTGT	24	188	14.7693
AGGACGGACCGTCACAGGCGTGAC	24	188	14.7693
ATGAAGAACTAGACAAGTAAAAGT	24	188	14.7693
TCGATTCCCGCTACCCGCTCCA	22	188	14.7693
CATAAGTGGACTCCAGAAGTGG	22	188	14.7693
TTATTGAACCTTGATGTTATC	21	188	14.7693
TGTGATTGTATTGTTCGTAAC	21	188	14.7693
CGTTTGGATTGACTTATTTTAGAT	24	187	14.6907
ATCTGTGATGAAAAGCTATATCGC	24	187	14.6907
ATATCACTCCGATCTAAGTGTCTT	24	187	14.6907
AAGTGTGTCTCTGAGATTTCGGGC	24	187	14.6907
CGACTCGGGGCGTGGACCAGCGTG	24	187	14.6907
ACCCGACTGAGATGATAAGATT	22	187	14.6907
ATACTCTGACATGAATTCTTCT	22	187	14.6907
TTTGATCTACAGACTGTTCATC	22	187	14.6907
CTGGGTGACCGATAGCGAAGT	21	187	14.6907
TTGTGATCTTAATTGAATGTA	21	187	14.6907
TCACAAGCTTGATACGTTATCACT	24	186	14.6122
AATGATTGTGACTATCTGAAAAGT	24	186	14.6122
TGGAGCCATTTAAGTATGAGTT	22	186	14.6122
AAGGATTTCCATACAAGAAGGA	22	186	14.6122
TCACATATATGCCAAGCTTGT	21	186	14.6122
TACAGACCGGTAGACTTGAAC	21	186	14.6122
CTGAAATATGTTTTGCTATGC	21	186	14.6122
AAAAGCTATAGGTCAATTGAA	21	186	14.6122
TTAATATAGTATAAGTGTGTCTCT	24	185	14.5336
AGCCCTTTGTCGCTCCGATTCGTA	24	185	14.5336
AGTAGACTTTGTTCATTTTAAACA	24	185	14.5336
GATGGCGTCAGATTGATATATGTT	24	185	14.5336
GACTCGGGGCGTGGACCAGCGTG	23	185	14.5336
TTCCGAACGGATTTCTAGCACC	22	185	14.5336
CGAAGGCCCGTGATTAGATTCT	22	185	14.5336
TCATCTCGGCCGAATCGTGAGT	22	185	14.5336
AAATGTCAAAGACTAAGAGCT	21	185	14.5336
TTGGATCTGTCTCCTGTTGAG	21	185	14.5336
CGAGTCCGAGTGGCGGCACCA	21	185	14.5336
CCGACCTTAGCTCAGTTGG	19	185	14.5336
TTCCATGAGACTGTTTTTG	19	185	14.5336
AGACTAGCATGATTTGTCTTCATT	24	184	14.4551
AGGGTCATGTTTATGTATTATGCC	24	184	14.4551
TTTGGCCATAGAATTTGAGAAACA	24	184	14.4551
TATTTCGCTGCAATTGTATAATTC	24	184	14.4551
GTTTAAACCTAAGAACCATTAGTT	24	184	14.4551
TCTTGAAAGTTCTTGTGTTCTTCA	24	184	14.4551
TTGGGAACGACCTCAGAATGTT	22	184	14.4551
TCTCATGGAGAGTTCGATCCTG	22	184	14.4551
TCTTGATCGATCACTTTATAGT	22	184	14.4551
TACAACATATTCTTAGATCGTG	22	184	14.4551
TTTGGTGTTATTCTGATGTGG	21	184	14.4551
GACTTCATGGCCCAATGGA	19	184	14.4551
AACGTATATCAATCTGACGCCATC	24	183	14.3765
AGAATGTATCCGACTGTTTTATT	23	183	14.3765
TGTTTGTTGCTGGCTTCACTGTG	23	183	14.3765
TATGGAAGCCACTATTACAAAT	22	183	14.3765
AAAACTAGCACATCTGAGCTCT	22	183	14.3765
TTGACTTGAAGGTTGATCACA	21	183	14.3765
AATTGACCTATAGCTTTTTAA	21	183	14.3765
GATATGATTTTTGGAAGGTGG	21	183	14.3765
ATTGGTCAAGACATGTCATTTTGA	24	182	14.2979
AATCTATGTCCGAAATGTCGGAGA	24	182	14.2979
ATAATCAAACGCTAGCTTGAAGTT	24	182	14.2979
AACTATCGTAAATGACATGTAGAT	24	182	14.2979
TGGTCTCTTATGCACGTTTTTGTC	24	182	14.2979
TGGCCGACAATGACTATGACTA	22	182	14.2979
TGAAAGACTTGGGTCATGCCA	21	182	14.2979
ATAGAAGTTGGAATCTTACCT	21	182	14.2979
TCAAACGACATTCACTAAAAA	21	182	14.2979
ACAGACCGCTAGACTTGAAC	20	182	14.2979
CACGTGGAAAGTTAAAGTTAAAGT	24	181	14.2194
GTATCACTAGGTCAGACATGCATC	24	181	14.2194
AAGCTTTTAAGTCAGTTTGACCAG	24	181	14.2194
AAGCTAGACTTGTTTGAATATCA	23	181	14.2194
TCCTGGGTGACCGATAGCGAAGT	23	181	14.2194
AACGATAGTGTGTTGAATCATA	22	181	14.2194
TTATCTAGTCCAAACTCATACT	22	181	14.2194
TTCGCACTGGCCTATGAATGAA	22	181	14.2194
TTTGTCGCTCCGATTCGTTTT	21	181	14.2194
GGGTCCATAGCTCAGTGGTAG	21	181	14.2194
ATATAAGTTTAAGTGTCGACTCGT	24	180	14.1408
TCTTATTTAGTCTTTCGTTAGAGT	24	180	14.1408
ATATTACTTGACTCATGTTGATCG	24	180	14.1408
CTGAAGTTGTTATGTCAAACGTC	23	180	14.1408
TTATACTATACTAAGGTCCTATT	23	180	14.1408
GTGGTCGTGCCGGAGTGGTTATC	23	180	14.1408
GCTTTTAAGTCAGTTTGACCAG	22	180	14.1408
CTCATGACAAGTTTAGATCTT	21	180	14.1408
CGATTCCCGCTATCCGCCCCA	21	180	14.1408
AGGATCCATGTTTTCAAATGC	21	180	14.1408
AAATAGCACATCTGAGCCT	19	180	14.1408
ATCGACCTACGTCCACAAAGGAGA	24	179	14.0623
AATCAATTGAACAATTAAGATCGC	24	179	14.0623
ATTGGATCGATCTGACTAATTATC	24	179	14.0623
AGATATAATCGGACTCTAATATGG	24	179	14.0623
GGGTCCATAGCTCAGTGGTAGAG	23	179	14.0623
ATCTCATAATTTACGATCAATTC	23	179	14.0623
TTGGCCAACTATTCATCAAGAT	22	179	14.0623
CTGATCTCTGTTGTAATATGTC	22	179	14.0623
AATTTACAGACTTTTGGCCAAA	22	179	14.0623
CCTGATCTTAAGGCCTAGGCC	21	179	14.0623
AATCCAGCTCGGCCCACCA	19	179	14.0623
TTAGCTTTGTTGAAATTATTCAGG	24	178	13.9837
ACTGGTTAGAGTTATGTAGATATC	24	178	13.9837
AAAATAGTCGGACTCTAATATGTG	24	178	13.9837
CTATCAGACCGGTAGACTTGAAC	23	178	13.9837
TTGAAAGTTTGCCCATGAAATA	22	178	13.9837
TTGTAAGCGGCTTTAGCAAGA	21	178	13.9837
AACACACCGGTAGACTTGAAC	21	178	13.9837
TCCAAGAAAGCTGTGGGAAA	20	178	13.9837
GGCGACATGGCCGAGTGGTA	20	178	13.9837
ACTTGACGAGGATTTAGAGATGTA	24	177	13.9051
TTGGCTAGACTGTATTGTTTGTT	23	177	13.9051
AGGAACGCGTATTATGTAATATC	23	177	13.9051
TCTAAATGACAAAGTTGAGGAGT	23	177	13.9051
TCATAGCCATAAATGTAGTAGC	22	177	13.9051
CTGGCATCAAGCTCTTGGAGTC	22	177	13.9051
TTCGATACGCACCTGAATCGA	21	177	13.9051
AACAGACCGGTAGACTTCAAC	21	177	13.9051
GTTCGATTCCCGCTACCCGCTCCA	24	176	13.8266
TCCTACTACTTCTGGTTCTGGGGT	24	176	13.8266
AAAAAGGCCAACGAATTATACAAT	24	176	13.8266
GCCTCCGTAGCATAGTGGTATTGC	24	176	13.8266
AGAAATCGGATTGGGTCTTGACCC	24	176	13.8266
ACATAGGTTATTGGGGTCAATAGT	24	176	13.8266
TTTTAAACTAGTGTCACGTAGACT	24	176	13.8266
AAAAATAGCTCGACGCCAGGATA	23	176	13.8266
TTTTGGCCGATATACAATTAAT	22	176	13.8266
TGAAGCTGCCAGCATGATC	19	176	13.8266
AAACTTCGTGTCAAGTCAAAACGA	24	175	13.748
AATCACTTGTTATGTCATGTAGCA	24	175	13.748
TTTGGCCATAGATTTCTAAATATT	24	175	13.748
ACTTGGTCGTAACATGTAACACCA	24	175	13.748
TTTCCAATTTTTCCATGTTTGGTT	24	175	13.748
TAAATTGTATAATTCGCTGGCCT	23	175	13.748
TATTGTAGACTATCACAACGAT	22	175	13.748
TCAGCTGGTGCCGTATAAAATT	22	175	13.748
ACTCCTGCTAATATGTTTTCTT	22	175	13.748
TTATTGCTGATTCATATTTGTC	22	175	13.748
TTGAGTCTGGAATGTCGACTTT	22	175	13.748
TTTTATGGCCACATGGCGTAGT	22	175	13.748
TCGGCTTTTATTGTTATCATT	21	175	13.748
TACACGTAAGGAGAATGTTGC	21	175	13.748
GTACAAGTTGATTTCTCAGATAGT	24	174	13.6695
AGATTTGAACCGTGAAAACAGTCA	24	174	13.6695
TTCGTGATTGGTCAGGATTCATG	23	174	13.6695
TCGGAGTAATGATTAACAGGGAC	23	174	13.6695
AGTTGTAGCCCGTCTATTAATT	22	174	13.6695
TGAGTAGCTAAATAAATTTATT	22	174	13.6695
TGGAGAAGCAGGGTACGTGCT	21	174	13.6695
ACAAGCTTGGCATATATGTGA	21	174	13.6695
TCTTAGTAATAGCATGTTCT	20	174	13.6695
CAGACCGGTAGACTTGAACT	20	174	13.6695
TGACTTCGAGTTTGTATAATTAGT	24	173	13.5909
TTTATTCTAAAGGTATGTCAACTA	24	173	13.5909
TCCTATTACGTTGGCCTTCGGGAT	24	173	13.5909
ATTTTGGTGAATGGCTTTATATAA	24	173	13.5909
TGTAATATTTGCAACCTTTGTAGC	24	173	13.5909
CTGCTTGGTCGATGTCACAAGAGC	24	173	13.5909
TTTGACTTTGCTATGTTTACATAT	24	173	13.5909
ACTGTATCGTTCGTAGAAAGGTAT	24	173	13.5909
AGGATAGTCCAATACACGTAGAGT	24	173	13.5909
CTAACAGACCGGTAGGCTTGAAC	23	173	13.5909
TAGGCCAGCGAATTATACAATTT	23	173	13.5909
ATTTGTATCCTATTCGAGCTTG	22	173	13.5909
TCAGAAAAGATCGTTGTCCTC	21	173	13.5909
CCGATTTTGTGCATGAAAGTA	21	173	13.5909
TGGAATACCATCATCACCGTT	21	173	13.5909
CAAGCTTGGCATATATGTGAG	21	173	13.5909
AGTCCTCGTGTTGCATCCCT	20	173	13.5909
TTTTAAGTGGCTATATGTGAAAGT	24	172	13.5123
AAGACTTAATTGTATTCATGTATA	24	172	13.5123
CTAACTGACCGGTAGACTTGAAC	23	172	13.5123
GGCGGAGGGATTGTTGTCGTGG	22	172	13.5123
TATAGAATGGATAAAAGGTAGT	22	172	13.5123
TGGCCAAAGTCTATTTTGTTTT	22	172	13.5123
GTTACTAATTCATGATCTGGC	21	172	13.5123
TGGCAGAGTGGCCTTGCTGCC	21	172	13.5123
CAAATCAATAGGAAATGCTAT	21	172	13.5123
TGTTGGTTGTAATTGTTAGAC	21	172	13.5123
GCCCGTCTAGCTCAGTTGGTA	21	172	13.5123
GTACTAAATAATGCCATACATAAT	24	171	13.4338
GCGATCTGTATACATAAGTTGAAC	24	171	13.4338
ATGTAACATGCTCGACTTAAAAGA	24	171	13.4338
TCAGGGATTTGCACTGTGATGATT	24	171	13.4338
AAATCTGTTGTCTTGTTTTTCGCG	24	171	13.4338
AAAGACGATTGGCCTTTTCTAT	22	171	13.4338
ATATTTGTGACCAATTAGCTTG	22	171	13.4338
TAAACTATACACCCTTTGTAT	21	171	13.4338
ATGTTTCTCAAACACGGAGTT	21	171	13.4338
TGGAAGTGCAGTGATGTATGC	21	171	13.4338
TTTGGCAACACTTTAACTTTAACT	24	170	13.3552
AATAGACTAAAGTCATATGTGGTT	24	170	13.3552
AGACAATCATAGCAATCTTATGTT	24	170	13.3552
AACGGATGATCAAATGCTGGTTGT	24	170	13.3552
AATGTCGTAACAATCCTAAAGACC	24	170	13.3552
AAAAAGTCTTTAATCGCTTGGTCT	24	170	13.3552
AATCGTTGACTCAGTCGAAAGAAG	24	170	13.3552
AAGGTAAGGCAAGACTATGAATGT	24	170	13.3552
TTTTTCATGTGACATGTTTAAAGT	24	170	13.3552
ATGATTTGACTTGACAGAGAGTTT	24	170	13.3552
TTGGATTGACTAGTCATTTTTCT	23	170	13.3552
CGATACTGACGTGCAAATCGTTC	23	170	13.3552
GACGGATTAGCCTGTTTTGGCC	22	170	13.3552
TTCTTGATCGCAGTTAATCGGA	22	170	13.3552
TCGCTTGGTGCAGGTCGGGACA	22	170	13.3552
TGACCGCCTTGAAGTACAATTT	22	170	13.3552
GCTTTTAAGTCAGTTTGACCAA	22	170	13.3552
AGAAAAGATCGTTGTCCTCCA	21	170	13.3552
TTCGCGGCCAGCTTCTTAGAG	21	170	13.3552
AACAGACCGGTAGACTTGCAC	21	170	13.3552
GAGTCCGTATAGCCCTACCA	20	170	13.3552
ATCTTGGCCTAACTCAATTTTAAA	24	169	13.2767
AAGCTTACAAGATAGTGTCATGTA	24	169	13.2767
ATCCGAGTGACAGTGAAACATGTT	24	169	13.2767
ATGCCGCTAAAAGTTATTTTTGTT	24	169	13.2767
CACAAACGACTCTCGGCAACGG	22	169	13.2767
CGCAAGGCTGAAACTTAAAGGA	22	169	13.2767
AAAATAGCTCGACGCCAGGATA	22	169	13.2767
GCCGGCCGGGGGACGGACTGGG	22	169	13.2767
TTTCTGGCCTATAGACAACAA	21	169	13.2767
TAGATTCACGCACAAGCTCG	20	169	13.2767
AAGTGATTGAAATTCCATACCGAT	24	168	13.1981
ATAAAGATGTCTGACTGTAGTGAC	24	168	13.1981
TTTATCTAATGCTGAATCGACGAC	24	168	13.1981
ATTTCGAGTTGGCCAACTAACGCC	24	168	13.1981
AGTTTGAGGTACCGCTATTTCTTT	24	168	13.1981
TTGGGCCAACTAAATCATTTATT	23	168	13.1981
CCCGACCATATATGTTCAAAAT	22	168	13.1981
TTTTTGGTACCATTATGTCATG	22	168	13.1981
TGTTGTGGACTTGTGGTTTATC	22	168	13.1981
TAGGCCTCAACTAATTAACAA	21	168	13.1981
AGTTGTAGTCGGCTTAATGGA	21	168	13.1981
AGTTTTGAAGTATTGTGTCC	20	168	13.1981
GAGTCCGCTTATCTCCACCA	20	168	13.1981
TGGTTAAGTTAGAAGGAACATGCC	24	167	13.1195
ATCCACTATTGTTTGTCATGATTT	24	167	13.1195
GAAGCCTGACTATTTGTAATTCGT	24	167	13.1195
AACGATTGGAACATGTCAAAGGAC	24	167	13.1195
TTGACTCTGATACCATGTAAAGAT	24	167	13.1195
GGGGATGTAGCTCAGATGGTAGAG	24	167	13.1195
TTAACTAATGTCGGCAAAGACTTT	24	167	13.1195
TATCTACTCGTATTCCATAAGAT	23	167	13.1195
ATGGAACAATGTAGGCAAGGGA	22	167	13.1195
AACTCATAGCGTTAAGTTCGTG	22	167	13.1195
TTGGCCGACACACTTACTATTA	22	167	13.1195
TTGTAAAACGACGGCCAGTGCC	22	167	13.1195
CGACCATATATGTTCAAAATGT	22	167	13.1195
TTGTTTTTGTGCTAAATCATA	21	167	13.1195
TTCACACAATTGGCCATCGCG	21	167	13.1195
TTCTTGTATCGGTCCTGATCA	21	167	13.1195
AGGACAAGTGACTATATCATGCGT	24	166	13.041
ACTAATGAGGAACAACTTGTCTTG	24	166	13.041
CTAACAGACCGGTAGACATGAAC	23	166	13.041
TGGTAAACCATGGTCTACAGATC	23	166	13.041
TTTGTGCTAGTAGTGATTTATT	22	166	13.041
CCTGGGTGACCGATAGCGAAGT	22	166	13.041
ACGTATGACTTATGTATCAATA	22	166	13.041
AGGTTTTGAAAAGAAAGGAGCC	22	166	13.041
TTCTTAGTCAGACTTTTCTTA	21	166	13.041
TGCAGTTAAAAAGCTCGTAGT	21	166	13.041
AATTGTATAATTCGCTGGCCTATT	24	165	12.9624
AGACTCGTGGAAATTTTCTTGACA	24	165	12.9624
ATCCTCCTCCCTTTGAGCTAGCTT	24	165	12.9624
ATAGTTGTCAGCTAAAGTCAAATT	24	165	12.9624
ATTCTAAAGGTATGTCAACTAGTT	24	165	12.9624
ATCGTGAAGTAGATAAAGTACATG	24	165	12.9624
TCTAGTTTGTATCCATTTCTTG	22	165	12.9624
AGTTGACTCTGATTTTACCTG	21	165	12.9624
AGATCAAGAGCCTCCCAGACA	21	165	12.9624
TATTCCATGAGACTGTTTTT	20	165	12.9624
TCCGTTGTAGTCTAGTTGG	19	165	12.9624
ACTTATTAAGGACATGATCTTAGA	24	164	12.8839
AATTGTCCAAGCCTTATAAGGAGT	24	164	12.8839
AGGATGTGAGTTAGACCTAAGACC	24	164	12.8839
ATATATGTCTCTGTGTCTAACCAG	24	164	12.8839
GAAAAATAGCTCGACGCCAGGATG	24	164	12.8839
AAAATCGTGTAGAAGTCAAGGAGT	24	164	12.8839
TTTGTCATAGCGTCTATATATAGT	24	164	12.8839
ATGATCAAACGCTAGCTAAATTCT	24	164	12.8839
CTGCCATTTTTGAAAAGTTCGAGC	24	164	12.8839
GATTATAGTAGCTCAAAAGATTAT	24	164	12.8839
CTAACAGACCGGAAGACTTGCAC	23	164	12.8839
AAAACGTAGATAGTGTTAAAACT	23	164	12.8839
CAAGCTCGACAAGGTTGTTCTT	22	164	12.8839
AGGGGCAACTTGAGATCACATG	22	164	12.8839
CTCCATTGTCTTGACTAAAGTT	22	164	12.8839
TGGAAGCTAGCATGTAAAATGT	22	164	12.8839
GATACTGACGTGCAAATCGTTC	22	164	12.8839
TTTCATCCGCTTTTCCCCTTC	21	164	12.8839
AGAAGCCAGGTACCTATTTTT	21	164	12.8839
GATTCCGACGTCAAAAATGCC	21	164	12.8839
GTCGATATGTCCGAGTGGTTAAGG	24	163	12.8053
ACTTGTTTCGTTCAGAATATAACA	24	163	12.8053
GTTCAAATCCTGTCATCCCTACCA	24	163	12.8053
ATACCCCTTGTTATGAAAGTGACT	24	163	12.8053
GGTGGCTATGTAGATTAAATCTTT	24	163	12.8053
GACTTATTTAGCTGTTTGACAATA	24	163	12.8053
TTGATGGACTTAGTTAAATAATA	23	163	12.8053
GCACAGAGTTGGGTCAAGTGGTC	23	163	12.8053
ATATATACTATCGTTTTCACTT	22	163	12.8053
TTGTTGACAGCCTAAGAAACCA	22	163	12.8053
GACTACCTATCGAGAAAAAGGA	22	163	12.8053
GATTGGGCCGAATTAAATTGTA	22	163	12.8053
GTCATAGTTGATTTGTTTTCCA	22	163	12.8053
TGGTACCATTATGTCATGTAAT	22	163	12.8053
ATATCACGCTGCCATAACTAGC	22	163	12.8053
TTCAATAAAGCTGTGGGAAGA	21	163	12.8053
ATTCGATAGCTGATCTTTCTC	21	163	12.8053
TTGATAGTTGAATAGGAGAAG	21	163	12.8053
AACAGAGCGGTAGACTTGAAC	21	163	12.8053
AAATAGTCTTATCATTGTCAGATT	24	162	12.7267
TTAGTATAGTATAAGTGTGTCTTT	24	162	12.7267
ATATTTGTAGATGTTTAATCAGGT	24	162	12.7267
ATGTCCGTAGACTATGTTCGAAAT	24	162	12.7267
ATTACAAGTCTAGTCAAACATTGT	24	162	12.7267
ATTCGTACTTTTTGTCAAGATAAA	24	162	12.7267
AAAAAGACTCAAGAACTTAGCATG	24	162	12.7267
TGACTTATTTAGCTGTTTGACAAT	24	162	12.7267
AAGTTATGGCTATTTCAGTGAAGT	24	162	12.7267
ATCTTGTGGTCCTAAATTAAAGTT	24	162	12.7267
AATCTTGTGGTCTTAAACATGCCA	24	162	12.7267
ATCTGTGAAGTCAAAAGATCGATC	24	162	12.7267
TTCCTTGTAGATAGTAGTTAGC	22	162	12.7267
GGGAAGCTTTTGGCGTGAGCGG	22	162	12.7267
GGGGGTCGCAGTGACCAGGCCC	22	162	12.7267
TTAGGTAAGTGCTTTTTAAACA	22	162	12.7267
CCTTTTAAGCCAATAAGCTCGA	22	162	12.7267
AAAGTGACGGCCATCAACGGGT	22	162	12.7267
TTGTTCTAGTTGTTCATTGATT	22	162	12.7267
CTTTCAAGTAACAGATTTGTA	21	162	12.7267
TCGCTTGGTGCAGGTCGCGAC	21	162	12.7267
TTGACATGTGATTGTATTGTT	21	162	12.7267
ACTTCATGTTGTCTTTGGGCC	21	162	12.7267
ATACGAGTCAATTACAGTTCAATC	24	161	12.6482
ATATAGATTGAACTGAAAGCCACT	24	161	12.6482
AAAAAATGACGATCTAGTTTGACT	24	161	12.6482
AACTATGTCATTTTCCTATTGAAT	24	161	12.6482
AATCTGACTCGTAAAATGTTGAAG	24	161	12.6482
GATGGTTCAGACATGTGAAGAGCA	24	161	12.6482
GTCGCTTTGGCCGAGTGGTTAAGG	24	161	12.6482
TTATGGACTATCCACTCATTCAAT	24	161	12.6482
ACTGTACGGAGAATGACCTCGATC	24	161	12.6482
CTAACAGACCGGTAGATTTGAAC	23	161	12.6482
GAATGTGATATAGTGAATGAAGT	23	161	12.6482
ATTGGTGAGAACTTTGTTGATTA	23	161	12.6482
CACTTGGCCTTTTTATATTCGG	22	161	12.6482
ACCGGAAGCTTATAATGCTCT	21	161	12.6482
GGAATGTTGTTTGGCTCGAAG	21	161	12.6482
TTGATTGCCACGATGATGTTT	21	161	12.6482
ACATCAAAATACCACCAAACA	21	161	12.6482
AGAATGTTGTCTGGTTCGAAA	21	161	12.6482
TTTGTCCTAAAACTATGCGTA	21	161	12.6482
ATAGTTATCATTCCACACATC	21	161	12.6482
TTCAAACTTTGGACGTTCCTG	21	161	12.6482
CTTTGTAGAGTATAAGTGTCTAGT	24	160	12.5696
AAAACATGACTAATTATACAAACT	24	160	12.5696
AAAATCTATGGCCAAACGCTAGCT	24	160	12.5696
GAGATTGAAATGCAAAATGATAGT	24	160	12.5696
AAGGTCGACGCGGGCTCTGCCCGT	24	160	12.5696
AGCTACTGTTTGATTTAATTGTGT	24	160	12.5696
ATGCTCGTGTTATTCAATCAAGTA	24	160	12.5696
AAGTCTAACGATGTCACATAAATT	24	160	12.5696
AATTGAGTTTTGGTGTTCCAAGT	23	160	12.5696
TCGTTGGCCTAAATTGTATAATT	23	160	12.5696
CTAACAGACCGGAAGACTTGGAC	23	160	12.5696
TTACTCGGACTTAAATATGAATA	23	160	12.5696
TTTTGTATACTGTATCTTGGAC	22	160	12.5696
TTTATCTAATGCTGAATCGACG	22	160	12.5696
TTACGTTGGCCTTCGGGATCGG	22	160	12.5696
CCTACACCCGGCCGTCGGGGCA	22	160	12.5696
TGAAGATACAGCTAGTCCGGTT	22	160	12.5696
TACCTGGTTGATCCTGCCAGG	21	160	12.5696
TTTGTCGCTCCGATTCGTAA	20	160	12.5696
TGTAAGCGGCTTTAGCAAGA	20	160	12.5696
ATAATTGCCGCTAAAAGTTGTTTT	24	159	12.4911
ATTCGTGACTATACTTTGTAAAAT	24	159	12.4911
AATCTTGTGCTCGTAAACATGCCA	24	159	12.4911
AAGAATCTAGCTTAAGTTTAGAGT	24	159	12.4911
[truncated: 956,852+ more rows]
